# Supplementary material for: Dysfunction of the CNS-Heart Axis in Mouse Models of Huntington's Disease
Source: PLoS Genet. 2014 Aug 7;10(8):e1004550. doi: 10.1371/journal.pgen.1004550 (PMC4125112; doi:10.1371/journal.pgen.1004550)
Supplement: Table S1 — Significantly dysregulated transcripts as identified by differential expression analysis. (XLSX) [file pgen.1004550.s006.xlsx]

## Sheet: R62 15 weeks
GeneName	Gene Description	FoldChange	sort	RawPValue	FDR_BH	R6	WT	Strand	Chromosome	Start	End	ExonLength	Source
Acta1	actin, alpha 1, skeletal muscle	-15.2166	15.2166	2.2264e-111	5.3811e-107	518.548	7890.52	-	8	126415669	126418651	1446	protein_coding
Aplnr	apelin receptor	-3.9877	3.9877	3.1967e-37	3.863e-33	662.618	2642.33	+	2	84976517	84980079	3563	protein_coding
Ogdhl	oxoglutarate dehydrogenase-like	-3.8096	3.8096	6.4859e-30	5.2252e-26	1737.58	6619.43	+	14	33135205	33161006	3449	protein_coding
Gck	glucokinase	-5.8937	5.8937	5.362e-28	3.2398e-24	108.02	636.639	-	11	5800823	5850084	3033	protein_coding
Apln	apelin	-5.7774	5.7774	6.7092e-26	3.2431e-22	163.478	944.474	-	X	45378323	45388030	3149	protein_coding
Spon2	spondin 2, extracellular matrix protein	-4.0341	4.0341	9.3304e-20	3.7584e-16	137.649	555.294	-	5	33556167	33560887	2237	protein_coding
Prnd	prion protein dublet	-5.6305	5.6305	3.8341e-19	1.3238e-15	54.0464	304.306	+	2	131735693	131781866	3459	protein_coding
Gm129	predicted gene 129	3.8875	3.8875	3.2158e-18	9.7153e-15	652.055	167.733	-	3	95682426	95686174	2261	protein_coding
Gm10163	predicted gene 12618; predicted gene 8724; predicted gene 10155; predicted gene 3355; predicted gene 3713; predicted gene 3201; predicted gene 13641; similar to ribosomal protein L21; predicted gene 12411; predicted gene 5445; predicted gene 5495; predicted gene 13604; predicted gene 10045; predicted gene 14648; predicted gene 15150; predicted gene 8252; predicted gene 8157; predicted gene 8880; …	841.06	841.06	2.2239e-17	5.9722e-14	955.644	1.1362	+	9	88285640	88286189	550	pseudogene
Ip6k3	inositol hexaphosphate kinase 3	-4.1038	4.1038	2.0817e-16	4.8192e-13	98.6555	404.863	-	17	27280914	27304709	2307	protein_coding
Trp53i11	transformation related protein 53 inducible protein 11	-3.0745	3.0745	2.1933e-16	4.8192e-13	886.829	2726.53	+	2	93027705	93041916	3690	protein_coding
Bcl6b	B-cell CLL/lymphoma 6, member B	-2.4656	2.4656	2.4097e-16	4.8533e-13	791.36	1951.18	-	11	70037630	70043300	3719	protein_coding
Hcn2	hyperpolarization-activated, cyclic nucleotide-gated K+ 2	-4.6794	4.6794	1.203e-15	2.2365e-12	217.476	1017.66	+	10	79179379	79198853	3195	protein_coding
Itga9	integrin alpha 9	-2.4303	2.4303	1.9155e-15	3.3068e-12	982.124	2386.83	+	9	118515808	118810121	7691	protein_coding
6530418L21Rik	RIKEN cDNA 6530418L21 gene	-2.4451	2.4451	2.1892e-15	3.5274e-12	762.518	1864.45	+	3	105507517	105523760	4781	protein_coding
Col3a1	collagen, type III, alpha 1	-2.2742	2.2742	4.759e-15	7.1887e-12	6319.3	14371.4	+	1	45368383	45406551	8393	protein_coding
Dixdc1	DIX domain containing 1	3.3204	3.3204	1.1767e-14	1.6235e-11	640.57	192.92	-	9	50470857	50547622	9971	protein_coding
Cited2	Cbp/p300-interacting transactivator, with Glu/Asp-rich carboxy-terminal domain, 2	2.5771	2.5771	1.2091e-14	1.6235e-11	2615.82	1015.02	+	10	17443034	17445479	1968	protein_coding
Thbs2	thrombospondin 2	2.5424	2.5424	2.0952e-14	2.6652e-11	1853.77	729.139	-	17	14802507	14831269	5927	protein_coding
Mycn	v-myc myelocytomatosis viral related oncogene, neuroblastoma derived (avian)	-3.9859	3.9859	2.5462e-14	3.077e-11	76.9851	306.854	-	12	12942902	12948720	3292	protein_coding
Bmp10	bone morphogenetic protein 10	-2.6312	2.6312	9.4769e-14	1.0907e-10	450.382	1185.03	+	6	87378996	87384506	1317	protein_coding
Fscn1	fascin homolog 1, actin bundling protein (Strongylocentrotus purpuratus)	-2.2685	2.2685	1.6884e-13	1.8548e-10	843.335	1913.14	+	5	143722022	143734864	3012	protein_coding
Hr	hairless	-2.5397	2.5397	2.6028e-13	2.7351e-10	423.871	1076.52	+	14	70952019	70973355	6919	protein_coding
Adh1	alcohol dehydrogenase 1 (class I)	3.3817	3.3817	3.7823e-13	3.809e-10	925.261	273.61	+	3	137923955	137953662	2233	protein_coding
Meox1	mesenchyme homeobox 1	-2.4756	2.4756	1.2761e-12	1.2337e-09	352.288	872.116	-	11	101738824	101755688	2228	protein_coding
Gnb3	guanine nucleotide binding protein (G protein), beta 3	-4.3703	4.3703	2.6193e-12	2.4349e-09	145.19	634.522	-	6	124784258	124790293	2632	protein_coding
Mdga1	MAM domain containing glycosylphosphatidylinositol anchor 1	-2.4559	2.4559	2.84e-12	2.5422e-09	341.307	838.201	-	17	29964901	30107032	9395	protein_coding
Ankrd23	ankyrin repeat domain 23	-2.3975	2.3975	4.3162e-12	3.7257e-09	7745.2	18569	-	1	36587379	36592584	1964	protein_coding
Tmem181b-ps		-44.6047	44.6047	6.7511e-12	5.6265e-09	11.5113	513.46	-	17	6439626	6489526	2585	protein_coding
Fam19a3	family with sequence similarity 19, member A3	-3.435	3.435	3.0326e-11	2.4432e-08	86.8446	298.315	-	3	104570324	104584758	4484	protein_coding
Auts2	autism susceptibility candidate 2	-2.1667	2.1667	5.8562e-11	4.5658e-08	615.019	1332.55	-	5	131913205	133019214	16251	protein_coding
Vash1	vasohibin 1	-2.3416	2.3416	1.0939e-10	8.2618e-08	609.873	1428.05	+	12	88019650	88036630	4956	protein_coding
Gm12695	predicted gene 12695	Infinity	#VALUE!	1.3144e-10	9.6269e-08	48.1096	0	-	4	96390338	96451877	1904	protein_coding
Mlxipl	MLX interacting protein-like	-2.0769	2.0769	3.0972e-10	2.2017e-07	824.957	1713.36	+	5	135582761	135614254	5369	protein_coding
Rabgap1l	RAB GTPase activating protein 1-like	2.0151	2.0151	4.5183e-10	3.1201e-07	4120.2	2044.63	-	1	162149305	162723069	10614	protein_coding
3632451O06Rik	RIKEN cDNA 3632451O06 gene	2.4519	2.4519	5.103e-10	3.3688e-07	782.606	319.18	-	14	50301235	50403058	3663	protein_coding
Plxnd1	plexin D1	-2.0006	2.0006	5.1572e-10	3.3688e-07	3995.39	7993.02	-	6	115904829	115945023	7192	protein_coding
Ifitm1	interferon induced transmembrane protein 1	6.2516	6.2516	5.4256e-10	3.4508e-07	433.521	69.3451	+	7	148153120	148155724	1094	protein_coding
Atf3	activating transcription factor 3	-2.5511	2.5511	6.1595e-10	3.8171e-07	206.241	526.148	-	1	192994175	193007219	1984	protein_coding
Tmem150c	cDNA sequence BC062109	-2.9042	2.9042	7.8642e-10	4.7518e-07	118.166	343.179	-	5	100506891	100588827	5555	protein_coding
Gsn	gelsolin	2.0582	2.0582	8.9397e-10	5.2699e-07	124181	60334.8	+	2	35111927	35163420	3136	protein_coding
Lynx1	Ly6/neurotoxin 1	-1.8132	1.8132	9.171e-10	5.2775e-07	7319.6	13271.9	-	15	74578286	74583409	3952	protein_coding
Atp1a2	ATPase, Na+/K+ transporting, alpha 2 polypeptide	-1.9639	1.9639	1.0204e-09	5.7353e-07	17706.2	34773.4	-	1	174201840	174228195	6782	protein_coding
Sez6l2	seizure related 6 homolog like 2	-2.6112	2.6112	1.0609e-09	5.8277e-07	160.724	419.686	+	7	134085658	134114120	4619	protein_coding
Inpp5j	inositol polyphosphate 5-phosphatase J	-1.9656	1.9656	1.2664e-09	6.8017e-07	887.354	1744.16	-	11	3394378	3404824	3465	protein_coding
Tnfrsf12a	tumor necrosis factor receptor superfamily, member 12a	-2.1329	2.1329	1.4731e-09	7.7398e-07	1060.62	2262.19	-	17	23812414	23814416	963	protein_coding
Timp4	tissue inhibitor of metalloproteinase 4	2.5613	2.5613	2.2263e-09	1.1449e-06	1767.42	690.042	-	6	115195634	115201867	1416	protein_coding
Baiap2l1	BAI1-associated protein 2-like 1	9.0662	9.0662	2.7142e-09	1.3666e-06	5896.74	650.412	-	5	145025395	145118981	3366	protein_coding
Aqp8	aquaporin 8	-4.692	4.692	3.3906e-09	1.6724e-06	32.2958	151.533	+	7	130605808	130611517	1577	protein_coding
Metrn	meteorin, glial cell differentiation regulator	-2.249	2.249	4.5664e-09	2.164e-06	295.986	665.682	-	17	25931516	25934081	1434	protein_coding
Krt222	keratin 222	-2.0635	2.0635	4.5098e-09	2.164e-06	432.794	893.051	-	11	99094075	99105399	3292	protein_coding
Klhdc8a	kelch domain containing 8A	-2.3349	2.3349	4.9264e-09	2.2886e-06	657.004	1534.03	+	1	134195203	134203934	4269	protein_coding
Rrp12	ribosomal RNA processing 12 homolog (S. cerevisiae)	-2.1147	2.1147	5.0186e-09	2.2886e-06	428.435	906.032	-	19	41937342	41970643	4319	protein_coding
Fkbp4	FK506 binding protein 4	-1.8236	1.8236	6.1195e-09	2.7389e-06	9887.47	18031.2	-	6	128379753	128388695	2795	protein_coding
Mest	mesoderm specific transcript	-2.4555	2.4555	6.5556e-09	2.8293e-06	168.39	413.488	+	6	30673547	30698457	3937	protein_coding
Trim7	tripartite motif-containing 7	-1.9925	1.9925	6.539e-09	2.8293e-06	589.327	1174.25	+	11	48639642	48665711	7157	protein_coding
Adam19	a disintegrin and metallopeptidase domain 19 (meltrin beta); similar to metalloprotease-disintegrin meltrin beta	-3.568	3.568	7.7443e-09	3.2837e-06	872.293	3112.34	+	11	45868004	45960845	7499	protein_coding
Ephx1	epoxide hydrolase 1, microsomal	1.9239	1.9239	7.8865e-09	3.2863e-06	3260.87	1694.91	-	1	182906286	182951035	2005	protein_coding
S100a4	hippocampus abundant transcript-like 1; S100 calcium binding protein A4	2.5021	2.5021	9.5341e-09	3.9056e-06	477.277	190.751	+	3	90407692	90409967	587	protein_coding
Ugp2	UDP-glucose pyrophosphorylase 2	-1.7529	1.7529	9.9996e-09	4.028e-06	6490.02	11376.1	-	11	21221141	21271204	3069	protein_coding
Chid1	chitinase domain containing 1	-1.9939	1.9939	1.3126e-08	5.2008e-06	557.628	1111.85	-	7	148679035	148725756	10799	protein_coding
Tspan4	tetraspanin 4	1.9976	1.9976	1.4093e-08	5.4938e-06	1878.9	940.565	+	7	148661139	148679326	2178	protein_coding
Ms4a4d	membrane-spanning 4-domains, subfamily A, member 4D	2.1678	2.1678	1.9427e-08	7.4528e-06	832.888	384.204	+	19	11611291	11632957	1513	protein_coding
Rgs18	regulator of G-protein signaling 18	4.1669	4.1669	2.4677e-08	9.3191e-06	154.52	37.0827	-	1	146599813	146622565	2031	protein_coding
Adora1	adenosine A1 receptor	2.0874	2.0874	2.5115e-08	9.3387e-06	1028.11	492.526	-	1	136095800	136132008	5785	protein_coding
Cux2	cut-like homeobox 2	-2.0663	2.0663	2.575e-08	9.4297e-06	380.933	787.105	-	5	122307972	122500111	8456	protein_coding
Cxcl14	chemokine (C-X-C motif) ligand 14	2.1779	2.1779	2.701e-08	9.7433e-06	1227.79	563.748	-	13	56390008	56397912	1823	protein_coding
Nes	nestin	-1.9797	1.9797	2.7987e-08	9.9474e-06	1514.69	2998.66	+	3	87775000	87784373	6416	protein_coding
Tuba8	tubulin, alpha 8	-1.7221	1.7221	2.8831e-08	1.0099e-05	5503.79	9477.81	+	6	121160752	121176872	2225	protein_coding
Dbp	D site albumin promoter binding protein	2.971	2.971	3.2237e-08	1.1131e-05	5884.76	1980.76	+	7	52960458	52965525	2945	protein_coding
Apod	apolipoprotein D	2.8659	2.8659	3.4731e-08	1.1823e-05	894.543	312.139	-	16	31296278	31314894	2577	protein_coding
Leo1	Leo1, Paf1/RNA polymerase II complex component, homolog (S. cerevisiae)	-2.029	2.029	4.2003e-08	1.41e-05	385.648	782.474	+	9	75289331	75314239	2192	protein_coding
Srrm4	RIKEN cDNA 1500001A10 gene	-2.1407	2.1407	4.9567e-08	1.6411e-05	474.289	1015.3	-	5	116889281	117041826	7896	protein_coding
Klra9	similar to natural killer cell recptor Ly49C; killer cell lectin-like receptor subfamily A, member 9; killer cell lectin-like receptor, subfamily A, member 8; similar to killer cell lectin-like receptor subfamily A, member 21; killer cell lectin-like receptor subfamily A, member 14; killer cell lectin-like receptor subfamily A, member 11; killer cell lectin-like receptor subfamily A, member 21; p…	-5.9238	5.9238	5.3173e-08	1.7367e-05	21.4043	126.794	-	6	130128771	130285823	1872	protein_coding
Lzic	leucine zipper and CTNNBIP1 domain containing	-1.8937	1.8937	6.4195e-08	2.0687e-05	638.092	1208.37	+	4	148859338	148870777	1866	protein_coding
Pcdh12	protocadherin 12	-3.2739	3.2739	6.6696e-08	2.121e-05	434.563	1422.71	-	18	38426746	38444055	5703	protein_coding
Klhl34	kelch-like 34 (Drosophila)	-3.3077	3.3077	6.8032e-08	2.1354e-05	54.447	180.094	+	X	154256367	154258301	1935	protein_coding
Ehbp1l1	EH domain binding protein 1-like 1	-1.7047	1.7047	7.8575e-08	2.4347e-05	7829.8	13347.5	-	19	5707376	5726317	6440	protein_coding
Hspb8	heat shock protein 8	-1.6843	1.6843	8.6776e-08	2.6548e-05	11879.3	20008.2	-	5	116858500	116872873	1950	protein_coding
Mylip	myosin regulatory light chain interacting protein	1.9279	1.9279	1.163e-07	3.5135e-05	1275.64	661.688	+	13	45485111	45507388	3062	protein_coding
Slc22a17	solute carrier family 22 (organic cation transporter), member 17	2.2138	2.2138	1.2003e-07	3.5816e-05	559.486	252.727	-	14	55525564	55531969	2810	protein_coding
Arntl	aryl hydrocarbon receptor nuclear translocator-like	-5.1576	5.1576	1.2356e-07	3.6418e-05	144.537	745.46	+	7	120350979	120457636	2925	protein_coding
6430562O15Rik	RIKEN cDNA 6430562O15 gene	-6.0443	6.0443	1.3202e-07	3.8443e-05	27.0187	163.309	-	13	100166879	100182819	5693	lincRNA
Pdzd3	PDZ domain containing 3	-3.217	3.217	1.5542e-07	4.4719e-05	55.4047	178.235	-	9	44055395	44059547	2181	protein_coding
Fbn1	fibrillin 1	-1.7488	1.7488	1.6522e-07	4.6978e-05	1438.32	2515.34	-	2	125126330	125333729	12128	protein_coding
Isyna1	myo-inositol 1-phosphate synthase A1	1.8342	1.8342	1.7991e-07	5.056e-05	2419.11	1318.88	+	8	73118380	73121187	1836	protein_coding
Wee1	WEE 1 homolog 1 (S. pombe)	2.3159	2.3159	1.8942e-07	5.2168e-05	409.901	176.995	+	7	117265864	117285626	1941	protein_coding
Tnfaip2	tumor necrosis factor, alpha-induced protein 2	-1.7634	1.7634	1.8995e-07	5.2168e-05	1275	2248.31	+	12	112680680	112693229	4984	protein_coding
Ptk2b	PTK2 protein tyrosine kinase 2 beta	2.0802	2.0802	2.3683e-07	6.4313e-05	698.02	335.552	-	14	66772094	66899889	7398	protein_coding
Tef	thyrotroph embryonic factor	2.0168	2.0168	2.6724e-07	7.1765e-05	8998.3	4461.6	+	15	81632851	81657291	7865	protein_coding
Pxdn	peroxidasin homolog (Drosophila)	-1.7241	1.7241	2.9474e-07	7.8281e-05	2041.26	3519.32	+	12	30622901	30702523	9517	protein_coding
Pstpip2	proline-serine-threonine phosphatase-interacting protein 2	-2.1555	2.1555	3.0462e-07	8.0025e-05	214.621	462.605	+	18	78033042	78120746	4687	protein_coding
3425401B19Rik	RIKEN cDNA 3425401B19 gene	-1.7075	1.7075	3.6646e-07	9.5237e-05	2155.16	3679.92	-	14	33472954	33477192	4239	protein_coding
Gm7336	predicted gene 7336	-9.1394	9.1394	6.1449e-07	0.0001	9.9326	90.7788	+	7	59002061	59003250	599	pseudogene
Serpine1	serine (or cysteine) peptidase inhibitor, clade E, member 1	4.1072	4.1072	6.05e-07	0.0001	2416.45	588.349	-	5	137537374	137548142	3024	protein_coding
Ccl11	chemokine (C-C motif) ligand 11	3.4047	3.4047	4.1505e-07	0.0001	521.318	153.117	+	11	81871325	81876457	1082	protein_coding
Tmem164	transmembrane protein 164	1.8812	1.8812	4.3932e-07	0.0001	2631.81	1398.99	+	X	139115949	139278037	6851	protein_coding
Ung	uracil DNA glycosylase	-1.8244	1.8244	4.079e-07	0.0001	559.359	1020.5	+	5	114580395	114589332	2566	protein_coding
Rhobtb1	Rho-related BTB domain containing 1	1.772	1.772	5.871e-07	0.0001	6704.21	3783.41	+	10	68614182	68754539	6078	protein_coding
Slc6a6	solute carrier family 6 (neurotransmitter transporter, taurine), member 6	1.7027	1.7027	6.1858e-07	0.0001	7176.25	4214.73	+	6	91634061	91709057	6169	protein_coding
Myh6	myosin, heavy polypeptide 6, cardiac muscle, alpha	-1.6129	1.6129	4.4052e-07	0.0001	802526	1.29443e+06	-	14	55560758	55585764	6407	protein_coding
Txnip	thioredoxin interacting protein	4.0581	4.0581	7.0647e-07	0.0002	36966.3	9109.33	+	3	96361880	96365806	3031	protein_coding
Gpr160	G protein-coupled receptor 160	3.715	3.715	1.088e-06	0.0002	203.125	54.6772	+	3	30754872	30796114	4227	protein_coding
AW011738	expressed sequence AW011738	-2.6303	2.6303	1.0471e-06	0.0002	90.7144	238.611	+	4	155577413	155579260	1848	protein_coding
Slc43a1	solute carrier family 43, member 1	2.416	2.416	6.7748e-07	0.0002	317.653	131.477	+	2	84679007	84703751	5716	protein_coding
Clasp1	CLIP associating protein 1	-2.0004	2.0004	9.1581e-07	0.0002	8765.44	17534	+	1	120285635	120506009	7932	protein_coding
Kcnb1	potassium voltage gated channel, Shab-related subfamily, member 1	-1.9581	1.9581	7.9664e-07	0.0002	313.351	613.57	-	2	166928878	167015655	4060	protein_coding
Uck2	uridine-cytidine kinase 2	-1.9519	1.9519	7.6536e-07	0.0002	366.134	714.661	-	1	169156221	169215258	1331	protein_coding
Calr3	calreticulin 3	1.7905	1.7905	1.0349e-06	0.0002	1622.17	906.014	-	8	74948075	74967769	1962	protein_coding
Cdc34	cell division cycle 34 homolog (S. cerevisiae); similar to Cell division cycle 34 homolog (S. cerevisiae)	-1.6481	1.6481	1.0432e-06	0.0002	2536.89	4181	+	10	79144940	79151139	1262	protein_coding
Plod1	procollagen-lysine, 2-oxoglutarate 5-dioxygenase 1	-1.625	1.625	1.1429e-06	0.0002	3388.48	5506.31	-	4	147283862	147310876	6765	protein_coding
Myo18b	myosin XVIIIb	-1.6108	1.6108	8.8069e-07	0.0002	8128.19	13093.2	-	5	113117896	113325382	8280	protein_coding
Fam55d	family with sequence similarity 55, member D	34.9248	34.9248	1.2175e-06	0.0003	389.013	11.1386	+	9	48169509	48207981	5240	protein_coding
Vps13d	vacuolar protein sorting 13 D (yeast)	4.4565	4.4565	1.3724e-06	0.0003	617.768	138.621	-	4	144562526	144564586	2061	protein_coding
Col4a1	collagen, type IV, alpha 1	-2.0229	2.0229	1.5112e-06	0.0003	11505.7	23274.4	-	8	11198423	11312826	6818	protein_coding
5031425E22Rik	RIKEN cDNA 5031425E22 gene	1.9943	1.9943	1.4156e-06	0.0003	657.476	329.682	-	5	22937628	22939737	2110	protein_coding
BC031353	cDNA sequence BC031353	1.7912	1.7912	1.5037e-06	0.0003	1354.68	756.306	+	9	74800691	74880275	6456	protein_coding
Col4a2	collagen, type IV, alpha 2	-1.7881	1.7881	1.579e-06	0.0003	10648.7	19041.4	+	8	11312805	11449287	6619	protein_coding
Fbln5	fibulin 5	1.7693	1.7693	1.2557e-06	0.0003	2078.96	1175.01	-	12	102984775	103057265	5829	protein_coding
Pgam2	phosphoglycerate mutase 2	-1.6745	1.6745	1.2181e-06	0.0003	13249.2	22185.4	-	11	5701643	5703736	840	protein_coding
Adamts4	a disintegrin-like and metallopeptidase (reprolysin type) with thrombospondin type 1 motif, 4	-5.8034	5.8034	2.218e-06	0.0004	12.925	75.0091	+	1	173180552	173190768	4810	protein_coding
Ppp1r3c	protein phosphatase 1, regulatory (inhibitor) subunit 3C	-2.5976	2.5976	2.1839e-06	0.0004	2681.56	6965.62	-	19	36806227	36811143	2719	protein_coding
Zc3h6	zinc finger CCCH type containing 6	2.4265	2.4265	2.3665e-06	0.0004	264.929	109.182	+	2	128793138	128844299	5670	protein_coding
Enpp2	ectonucleotide pyrophosphatase/phosphodiesterase 2	2.0001	2.0001	1.8525e-06	0.0004	1318.19	659.071	-	15	54670453	54751701	3473	protein_coding
Serpine2	serine (or cysteine) peptidase inhibitor, clade E, member 2	1.9603	1.9603	2.2385e-06	0.0004	1737.27	886.233	-	1	79790772	79855271	3830	protein_coding
Timp3	tissue inhibitor of metalloproteinase 3	1.9525	1.9525	1.8271e-06	0.0004	16112	8251.77	+	10	85763117	85812251	8144	protein_coding
Lmod3	leiomodin 3 (fetal)	-1.916	1.916	2.226e-06	0.0004	2212.35	4238.83	-	6	97188522	97202774	2242	protein_coding
Mrpl3	mitochondrial ribosomal protein L3	-1.8271	1.8271	2.1093e-06	0.0004	2422.01	4425.19	+	9	104955569	104979796	3569	protein_coding
Mylk4	myosin light chain kinase family, member 4	-1.7426	1.7426	1.8884e-06	0.0004	3331.27	5804.97	-	13	32792696	32875823	6128	protein_coding
Gpr56	G protein-coupled receptor 56	1.7254	1.7254	2.3638e-06	0.0004	4347.81	2519.82	+	8	97508503	97538090	3333	protein_coding
Vasn	vasorin	1.8183	1.8183	2.8716e-06	0.0005	1207.99	664.356	+	16	4639941	4650802	3007	protein_coding
Herpud1	homocysteine-inducible, endoplasmic reticulum stress-inducible, ubiquitin-like domain member 1	1.7346	1.7346	2.5791e-06	0.0005	11428.6	6588.42	+	8	96910338	96919277	2333	protein_coding
Pik3ip1	phosphoinositide-3-kinase interacting protein 1	1.6861	1.6861	3.019e-06	0.0005	2608.8	1547.23	+	11	3230404	3242974	4272	protein_coding
Klf15	Kruppel-like factor 15	1.6765	1.6765	2.9503e-06	0.0005	3342.15	1993.55	+	6	90412570	90425232	2527	protein_coding
Serping1	serine (or cysteine) peptidase inhibitor, clade G, member 1	1.6693	1.6693	2.9398e-06	0.0005	8772.43	5255.23	-	2	84605544	84615601	2325	protein_coding
Murc	muscle-related coiled-coil protein	-1.609	1.609	2.8e-06	0.0005	2948.44	4744.15	+	4	48676386	48686374	2054	protein_coding
Gm11469	predicted gene 11469	4.3109	4.3109	3.5678e-06	0.0006	180.639	41.9032	-	2	166325773	166326268	496	pseudogene
Lrtm1	leucine-rich repeats and transmembrane domains 1	-2.0901	2.0901	3.6362e-06	0.0006	7129.27	14900.6	+	14	29831394	29846828	7318	protein_coding
Fam177a		-1.767	1.767	3.7546e-06	0.0006	468.05	827.063	+	12	56225515	56243065	3837	protein_coding
Cry2	similar to mKIAA0658 protein; cryptochrome 2 (photolyase-like)	1.7099	1.7099	3.3363e-06	0.0006	2396.57	1401.55	-	2	92243803	92274200	6320	protein_coding
Srsf5		1.6353	1.6353	3.6109e-06	0.0006	11498.7	7031.57	+	12	82046491	82051494	3988	protein_coding
Myoz2	myozenin 2	-1.5599	1.5599	4.0058e-06	0.0007	22164.9	34575	-	3	122709124	122737908	3399	protein_coding
8430408G22Rik	RIKEN cDNA 8430408G22 gene	2.4553	2.4553	5.0185e-06	0.0008	3114.58	1268.51	+	6	116600702	116602865	1317	protein_coding
Abhd2	abhydrolase domain containing 2	-1.7261	1.7261	4.8029e-06	0.0008	1101.14	1900.71	+	7	86418087	86510394	10571	protein_coding
Paqr4	progestin and adipoQ receptor family member IV	-1.7064	1.7064	4.9759e-06	0.0008	801.749	1368.07	-	17	23873153	23877297	2507	protein_coding
Magt1	magnesium transporter 1	-1.6718	1.6718	4.9781e-06	0.0008	1086.47	1816.35	-	X	103163423	103207245	4672	protein_coding
Pde4b	phosphodiesterase 4B, cAMP specific	-1.6448	1.6448	5.0933e-06	0.0008	1261.84	2075.48	+	4	101760148	102279864	10560	protein_coding
Asb10	ankyrin repeat and SOCS box-containing 10	-1.5916	1.5916	5.1441e-06	0.0008	2789.68	4440.08	-	5	24038515	24046796	2806	protein_coding
Bsg	basigin	-1.5522	1.5522	5.208e-06	0.0008	30008.9	46580.2	+	10	79167103	79174724	1752	protein_coding
2210407C18Rik	RIKEN cDNA 2210407C18 gene	-3.9404	3.9404	5.4572e-06	0.0009	26.9349	106.135	-	11	58421706	58429577	1399	protein_coding
A930018M24Rik	RIKEN cDNA A930018M24 gene	-2.2638	2.2638	5.4123e-06	0.0009	126.247	285.799	-	14	51515617	51517131	1422	protein_coding
Dnajb1	DnaJ (Hsp40) homolog, subfamily B, member 1	-1.9086	1.9086	5.6806e-06	0.0009	781.61	1491.82	+	8	86132074	86135801	2471	protein_coding
Srebf1	sterol regulatory element binding transcription factor 1	1.6855	1.6855	5.8297e-06	0.0009	2753.84	1633.84	-	11	60012591	60036083	5634	protein_coding
Adprhl1	ADP-ribosylhydrolase like 1	-1.5643	1.5643	5.8932e-06	0.0009	9854.12	15415.1	-	8	13235655	13254162	1820	protein_coding
Fam70b	family with sequence similarity 70, member B	-2.2638	2.2638	6.5095e-06	0.001	111.204	251.746	+	8	13435426	13461452	1266	protein_coding
Srp54a	signal recognition particle 54b; signal recognition particle 54a; signal recognition particle 54C	-2.1273	2.1273	6.6551e-06	0.001	428.543	911.626	+	12	56181557	56214680	2516	protein_coding
Myh7b	myosin, heavy chain 7B, cardiac muscle, beta	-1.5814	1.5814	6.6922e-06	0.001	5104.94	8073.18	+	2	155436948	155460043	6634	protein_coding
mt-Tq		-1.6903	1.6903	7.3293e-06	0.0011	856.68	1448.02	-	MT	3772	3842	71	Mt_tRNA
Myom1	myomesin 1	-1.532	1.532	7.086e-06	0.0011	29911.6	45823.7	+	17	71368861	71476196	5649	protein_coding
Gstm1	similar to Glutathione S-transferase Mu 1 (GST class-mu 1) (Glutathione S-transferase GT8.7) (pmGT10) (GST 1-1); predicted gene 5562; glutathione S-transferase, mu 1	1.5942	1.5942	7.7772e-06	0.0012	12750.6	7997.89	-	3	107815173	107820891	1394	protein_coding
Ifngr2	interferon gamma receptor 2	-1.5534	1.5534	8.247e-06	0.0012	3219.15	5000.59	+	16	91547317	91565414	3313	protein_coding
Gapdh	predicted gene 4691; predicted gene 6944; predicted gene 10290; predicted gene 10566; predicted gene 10291; predicted gene 3200; predicted gene 12070; predicted gene 7286; predicted gene 6946; predicted gene 8825; predicted gene 9081; glyceraldehyde-3-phosphate dehydrogenase; predicted gene 10359; predicted gene 10358; predicted gene 7784; predicted gene 12416; predicted gene 14148; predicted gen…	-1.5191	1.5191	7.9713e-06	0.0012	109376	166152	-	6	125111871	125116485	2253	protein_coding
Gm13370		80.0791	80.0791	8.522e-06	0.0013	300.541	3.753	+	2	24841504	24841986	483	pseudogene
Myl3	myosin, light polypeptide 3	-1.5801	1.5801	9.0974e-06	0.0013	132092	208711	+	9	110666150	110672308	1306	protein_coding
Myl1	myosin, light polypeptide 1	-1.8598	1.8598	9.9708e-06	0.0015	1406.67	2616.12	-	1	66970869	66991978	1771	protein_coding
Shb	src homology 2 domain-containing transforming protein B	-1.6387	1.6387	1.0099e-05	0.0015	929.172	1522.65	-	4	45436150	45545342	3809	protein_coding
Itgb6	integrin beta 6	-1.8664	1.8664	1.1222e-05	0.0016	348.346	650.136	-	2	60436349	60560700	7111	protein_coding
Ccnd1	cyclin D1	-1.7764	1.7764	1.1183e-05	0.0016	1914.59	3401.08	-	7	152115836	152125774	3835	protein_coding
Itga6	integrin alpha 6	-1.7376	1.7376	1.0804e-05	0.0016	1501.57	2609.07	+	2	71583673	71696473	9025	protein_coding
Tmem132a	transmembrane protein 132A	-1.7117	1.7117	1.1106e-05	0.0016	531.785	910.249	-	19	10932312	10944430	4069	protein_coding
Intu	inturned planar cell polarity effector homolog (Drosophila)	-1.6865	1.6865	1.2698e-05	0.0018	740.69	1249.18	+	3	40430208	40508696	7429	protein_coding
Nuak1	NUAK family, SNF1-like kinase, 1	-1.6386	1.6386	1.3084e-05	0.0018	1006.98	1650.01	-	10	83833650	83903342	5625	protein_coding
Gm10240	predicted gene 12618; predicted gene 8724; predicted gene 10155; predicted gene 3355; predicted gene 3713; predicted gene 3201; predicted gene 13641; similar to ribosomal protein L21; predicted gene 12411; predicted gene 5445; predicted gene 5495; predicted gene 13604; predicted gene 10045; predicted gene 14648; predicted gene 15150; predicted gene 8252; predicted gene 8157; predicted gene 8880; …	99.6497	99.6497	1.4252e-05	0.0019	126.951	1.274	+	15	68141381	68141863	483	protein_coding
Pdzd7	PDZ domain containing 7	3.4642	3.4642	1.4114e-05	0.0019	120.768	34.862	-	19	45101396	45121104	4124	protein_coding
Mthfd1l	methylenetetrahydrofolate dehydrogenase (NADP+ dependent) 1-like	3.346	3.346	1.4024e-05	0.0019	111.984	33.4674	-	10	6179460	6373423	4435	protein_coding
Pim3	proviral integration site 3	2.5026	2.5026	1.3803e-05	0.0019	5803.43	2319	+	15	88692616	88696150	2421	protein_coding
Irx3	Iroquois related homeobox 3 (Drosophila)	2.3042	2.3042	1.4145e-05	0.0019	1569.15	680.987	-	8	94322424	94325966	2762	protein_coding
Npas2	neuronal PAS domain protein 2	-2.204	2.204	1.4305e-05	0.0019	138.31	304.84	+	1	39250576	39420079	4789	protein_coding
Alpk3	alpha-kinase 3	-1.5432	1.5432	1.3778e-05	0.0019	4844.48	7476.12	+	7	88202486	88250498	6445	protein_coding
Syde2	synapse defective 1, Rho GTPase, homolog 2 (C. elegans)	1.8368	1.8368	1.5195e-05	0.002	1574.43	857.173	+	3	145650834	145684684	5498	protein_coding
Col5a1	collagen, type V, alpha 1	-1.6035	1.6035	1.4913e-05	0.002	1723.54	2763.77	+	2	27741945	27895034	8490	protein_coding
Twf2	twinfilin, actin-binding protein, homolog 2 (Drosophila)	-1.5607	1.5607	1.4611e-05	0.002	3783.95	5905.47	+	9	106105439	106117718	1594	protein_coding
Thsd4	thrombospondin, type I, domain containing 4	2.1181	2.1181	1.629e-05	0.0021	328.771	155.217	-	9	59814738	60369853	13986	protein_coding
Ddah1	dimethylarginine dimethylaminohydrolase 1	-2.0122	2.0122	1.5894e-05	0.0021	178.547	359.276	+	3	145421639	145557241	3983	protein_coding
Dnajb5	DnaJ (Hsp40) homolog, subfamily B, member 5	-1.5636	1.5636	1.5722e-05	0.0021	3319.36	5190.05	+	4	42962686	42972297	5936	protein_coding
2210020M01Rik	RIKEN cDNA 2210020M01 gene; hypothetical protein LOC100047371	2.1786	2.1786	1.6976e-05	0.0022	806.262	370.087	+	11	115761280	115767583	1649	antisense
Mtl5	metallothionein-like 5, testis-specific (tesmin)	2.7219	2.7219	1.7606e-05	0.0023	204.399	75.0951	+	19	3388857	3407823	3912	protein_coding
Cxcr7	chemokine (C-X-C motif) receptor 7	-1.5519	1.5519	1.7701e-05	0.0023	2143.86	3327.1	+	1	92100555	92113326	3348	protein_coding
Gfra1	glial cell line derived neurotrophic factor family receptor alpha 1	1.9076	1.9076	1.8992e-05	0.0024	506.529	265.536	-	19	58310094	58530399	5476	protein_coding
Zcchc5	zinc finger, CCHC domain containing 5	3.9416	3.9416	2.021e-05	0.0025	351.094	89.0743	-	X	104032421	104035983	2948	protein_coding
Cyp1a1	cytochrome P450, family 1, subfamily a, polypeptide 1	3.046	3.046	2.0176e-05	0.0025	127.847	41.972	+	9	57545420	57551629	2619	protein_coding
Ppm1j	protein phosphatase 1J	-1.6264	1.6264	1.9382e-05	0.0025	762.689	1240.45	+	3	104583974	104588936	1721	protein_coding
Fbxo40	F-box protein 40	-1.6768	1.6768	2.0608e-05	0.0026	5836.54	9786.44	-	16	36963546	36990553	5517	protein_coding
2310046A06Rik	RIKEN cDNA 2310046A06 gene	-1.5548	1.5548	2.0458e-05	0.0026	1473.16	2290.45	-	9	76949891	77195677	1380	protein_coding
Cox7a1	cytochrome c oxidase, subunit VIIa 1	-1.6667	1.6667	2.2014e-05	0.0027	16479.8	27466.5	+	7	30969190	30971047	364	protein_coding
Wnk1	WNK lysine deficient protein kinase 1	-1.5326	1.5326	2.2227e-05	0.0027	9385.07	14383.2	-	6	119873987	119988690	14630	protein_coding
AC175035.2		-71.5551	71.5551	2.2699e-05	0.0028	0.2825	20.2113	-	17	6824521	6826052	842	protein_coding
Tmem181c-ps	transmembrane protein 181C, pseudogene	-71.5551	71.5551	2.2699e-05	0.0028	0.2825	20.2113	+	17	6635399	6636930	842	protein_coding
Ttc12	tetratricopeptide repeat domain 12; similar to tetratricopeptide repeat domain 12	4.8845	4.8845	2.3196e-05	0.0028	1226.88	251.178	-	9	49245068	49294330	4545	protein_coding
Per2	period homolog 2 (Drosophila)	2.9996	2.9996	2.2528e-05	0.0028	1779.51	593.255	-	1	93312561	93355907	5841	protein_coding
Fzd8	frizzled homolog 8 (Drosophila)	2.0034	2.0034	2.2788e-05	0.0028	372.121	185.741	+	18	9212854	9216199	3346	protein_coding
Grhl2	grainyhead-like 2 (Drosophila)	2.5137	2.5137	2.4885e-05	0.0029	185.737	73.89	+	15	37162791	37293324	5506	protein_coding
Per3	period homolog 3 (Drosophila)	1.8481	1.8481	2.4022e-05	0.0029	1647.06	891.243	-	4	150377761	150418774	9608	protein_coding
Map4k4	mitogen-activated protein kinase kinase kinase kinase 4	-1.5494	1.5494	2.4429e-05	0.0029	3738.16	5791.87	+	1	39957758	40083155	6080	protein_coding
Polq	polymerase (DNA directed), theta	-3.2371	3.2371	2.6035e-05	0.0031	116.844	378.231	+	16	37011872	37095502	8648	protein_coding
Foxc1	forkhead box C1	2.0664	2.0664	2.6969e-05	0.0031	332.619	160.967	+	13	31898515	31902504	3990	protein_coding
Dmxl2	Dmx-like 2	-1.6624	1.6624	2.6114e-05	0.0031	770.423	1280.75	-	9	54212965	54349567	13419	protein_coding
Fabp4	fatty acid binding protein 4, adipocyte	1.5618	1.5618	2.6567e-05	0.0031	26177.8	16761.3	-	3	10204347	10208576	637	protein_coding
Hmgcs2	3-hydroxy-3-methylglutaryl-Coenzyme A synthase 2	4.2315	4.2315	2.818e-05	0.0033	5030.21	1188.75	+	3	98084358	98114661	3290	protein_coding
Fam101b	family with sequence similarity 101, member B	-1.7471	1.7471	2.8892e-05	0.0033	1437.59	2511.66	-	11	75832696	75841284	3512	protein_coding
Optn	optineurin	-1.7012	1.7012	2.9432e-05	0.0033	2427.56	4129.79	-	2	4941688	4985097	3753	protein_coding
Slc20a1	solute carrier family 20, member 1	-1.6398	1.6398	2.8943e-05	0.0033	847.104	1389.12	+	2	129024500	129037352	5580	protein_coding
Hspe1	heat shock protein 1 (chaperonin 10); predicted gene, EG628438; heat shock protein 1 (chaperonin 10), related sequence 1; predicted gene 2903	-1.5314	1.5314	2.8735e-05	0.0033	2819.23	4317.23	+	1	55144976	55148151	1474	protein_coding
Chd6	chromodomain helicase DNA binding protein 6; predicted gene 8291	1.5985	1.5985	3.0275e-05	0.0034	3138.01	1963.13	-	2	160772714	160934811	19192	protein_coding
mt-Ti		-2.4118	2.4118	3.3268e-05	0.0037	407.75	983.417	+	MT	3706	3774	69	Mt_tRNA
Morn4	MORN repeat containing 4	-2.4076	2.4076	3.5169e-05	0.0039	69.5961	167.561	-	19	42149429	42160860	1816	protein_coding
Gm15459	predicted gene 15459	-5.4684	5.4684	3.6743e-05	0.0041	857.665	4690.04	-	5	5781530	5783607	2078	pseudogene
Pfkfb2	6-phosphofructo-2-kinase/fructose-2,6-biphosphatase 2	-2.4989	2.4989	3.7061e-05	0.0041	2120.72	5299.48	-	1	132585620	132625830	10224	protein_coding
D0H4S114	DNA segment, human D4S114	-1.7314	1.7314	3.7533e-05	0.0041	552.037	955.819	-	18	33596673	33623683	2513	protein_coding
Timp2	tissue inhibitor of metalloproteinase 2	1.5468	1.5468	3.7622e-05	0.0041	8500.26	5495.29	-	11	118162383	118217054	3896	protein_coding
Ret	ret proto-oncogene	-3.5042	3.5042	3.8777e-05	0.0042	143.52	502.925	-	6	118101766	118147762	7345	protein_coding
Pfkfb1	6-phosphofructo-2-kinase/fructose-2,6-biphosphatase 1	1.7272	1.7272	3.8604e-05	0.0042	788.587	456.562	+	X	147022772	147078421	4017	protein_coding
Lipe	lipase, hormone sensitive	2.364	2.364	3.9413e-05	0.0043	4636.98	1961.51	-	7	26164546	26183729	4518	protein_coding
Dynlt1c	predicted gene, ENSMUSG00000056252; dynein light chain Tctex-type 1D; dynein light chain Tctex-type 1; dynein light chain Tctex-type 1E; similar to tctex-1 protein	-2.0579	2.0579	3.9974e-05	0.0043	237.391	488.531	-	17	6646959	6655064	3777	protein_coding
Fxyd2	FXYD domain-containing ion transport regulator 2	3.4136	3.4136	4.1323e-05	0.0044	141.338	41.4039	+	9	45207957	45218361	1010	protein_coding
Slc16a6	solute carrier family 16 (monocarboxylic acid transporters), member 6	-1.8631	1.8631	4.0951e-05	0.0044	269.512	502.115	-	11	109312169	109334912	4883	protein_coding
Fam173b	family with sequence similarity 173, member B	-1.7885	1.7885	4.2385e-05	0.0045	311.12	556.431	+	15	31531607	31550982	5262	protein_coding
Lrrc4b	leucine rich repeat containing 4B; similar to Leucine rich repeat containing 4B	-2.1486	2.1486	4.4207e-05	0.0046	814.358	1749.74	+	7	51684388	51718721	2929	protein_coding
Bcl6	B-cell leukemia/lymphoma 6	-1.7182	1.7182	4.4244e-05	0.0046	696.404	1196.55	-	16	23965138	23988938	6700	protein_coding
Tgfbr3	transforming growth factor, beta receptor III	1.5604	1.5604	4.3792e-05	0.0046	2647.85	1696.94	-	5	107535589	107718648	6545	protein_coding
Fam107a	family with sequence similarity 107, member A	4.1408	4.1408	4.6734e-05	0.0048	785.574	189.718	-	14	9128788	9150537	3870	protein_coding
Mybpc2	myosin binding protein C, fast-type	-1.9965	1.9965	4.5851e-05	0.0048	409.695	817.955	-	7	51757088	51780039	3613	protein_coding
Ckap4	cytoskeleton-associated protein 4	-1.5603	1.5603	4.5659e-05	0.0048	1173.59	1831.15	-	10	83989050	83996781	2954	protein_coding
Amd1	S-adenosylmethionine decarboxylase, pseudogene 7; S-adenosylmethionine decarboxylase, pseudogene 6; S-adenosylmethionine decarboxylase 2; S-adenosylmethionine decarboxylase, pseudogene 4; S-adenosylmethionine decarboxylase 1; S-adenosylmethionine decarboxylase, pseudogene 3; similar to S-adenosylmethionine decarboxylase proenzyme 2 (AdoMetDC 2) (SamDC 2)	1.5569	1.5569	4.6013e-05	0.0048	8011.33	5145.62	-	10	40007265	40021992	3203	protein_coding
Apoe	apolipoprotein E	1.532	1.532	4.6067e-05	0.0048	19851.2	12957.9	-	7	20281458	20284515	1980	protein_coding
Ano4	anoctamin 4	-1.7926	1.7926	4.8905e-05	0.005	239.245	428.879	-	10	88411740	88720535	5142	protein_coding
Klhl38	kelch-like 38 (Drosophila)	1.6663	1.6663	4.9847e-05	0.0051	1049.54	629.856	-	15	58146128	58155724	2212	protein_coding
Mmp3	matrix metallopeptidase 3	2.7936	2.7936	5.0864e-05	0.0052	438.566	156.99	+	9	7445822	7455972	1798	protein_coding
Hrasls	HRAS-like suppressor	-1.657	1.657	5.2955e-05	0.0054	529.412	877.212	+	16	29209781	29230617	3286	protein_coding
2410015M20Rik	RIKEN cDNA 2410015M20 gene	-1.5141	1.5141	5.3509e-05	0.0054	2164.63	3277.5	-	17	56746875	56749194	755	protein_coding
Nkiras1	NFKB inhibitor interacting Ras-like protein 1	-1.6869	1.6869	5.6199e-05	0.0056	996.96	1681.76	+	14	19103650	19116456	5430	protein_coding
Gstt2	glutathione S-transferase, theta 2	1.8381	1.8381	5.9517e-05	0.0059	576.838	313.826	-	10	75294590	75297626	1370	protein_coding
Itga1	integrin alpha 1	-2.1156	2.1156	6.0008e-05	0.006	374.266	791.788	-	13	115748287	115892172	8001	protein_coding
Zfp568	zinc finger protein 568	-2.0412	2.0412	6.0524e-05	0.006	511.829	1044.76	+	7	30768974	30813301	7183	protein_coding
Lpin1	lipin 1	-1.729	1.729	6.1128e-05	0.006	4591.14	7938.04	-	12	16542475	16596576	5725	protein_coding
Rbp1	retinol binding protein 1, cellular	1.6969	1.6969	6.0789e-05	0.006	942.734	555.553	+	9	98323380	98346970	2628	protein_coding
1500011B03Rik	RIKEN cDNA 1500011B03 gene	9.1219	9.1219	6.3248e-05	0.0061	62.0313	6.8002	-	5	115262802	115263954	579	protein_coding
Shisa2	shisa homolog 2 (Xenopus laevis)	2.3495	2.3495	6.2372e-05	0.0061	187.723	79.8984	+	14	60244118	60250495	3144	protein_coding
Abcb4	ATP-binding cassette, sub-family B (MDR/TAP), member 4	-1.6272	1.6272	6.2187e-05	0.0061	610.504	993.401	+	5	8893717	8959225	4101	protein_coding
Gas1	growth arrest specific 1	1.5777	1.5777	6.3542e-05	0.0061	1981.07	1255.67	-	13	60275766	60278726	2961	protein_coding
Ptcd3	pentatricopeptide repeat domain 3	-1.5148	1.5148	6.2045e-05	0.0061	2574.91	3900.4	-	6	71830642	71858756	2585	protein_coding
G630090E17Rik	predicted gene, 100041085; similar to Na+ dependent glucose transporter 1	-2.0902	2.0902	6.7294e-05	0.0064	118.035	246.719	-	10	39666713	39679959	1787	protein_coding
4930481A15Rik	RIKEN cDNA 4930481A15 gene	1.9448	1.9448	6.81e-05	0.0064	813.595	418.343	+	19	5406740	5422847	2240	protein_coding
Neurl3	neuralized homolog 3 homolog (Drosophila)	-1.9173	1.9173	6.8244e-05	0.0064	175.508	336.499	-	1	36321447	36330270	2583	protein_coding
Myot	myotilin	-1.8017	1.8017	6.6666e-05	0.0064	704.578	1269.4	+	18	44493728	44515378	2209	protein_coding
Npr3	natriuretic peptide receptor 3	1.6181	1.6181	6.6842e-05	0.0064	1444.29	892.568	-	15	11769651	11835429	7067	protein_coding
Rilpl1	Rab interacting lysosomal protein-like 1	-1.4959	1.4959	6.8314e-05	0.0064	4417.73	6608.68	-	5	124943091	124981400	2251	protein_coding
Serinc3	serine incorporator 3	1.7505	1.7505	7.0356e-05	0.0066	26690.6	15247.8	-	2	163449008	163470867	3840	protein_coding
Casq1	calsequestrin 1	-1.7675	1.7675	7.2699e-05	0.0068	247.786	437.969	-	1	174140025	174150026	1978	protein_coding
Sgce	sarcoglycan, epsilon	1.6469	1.6469	7.3068e-05	0.0068	1010.73	613.725	-	6	4624350	4697204	3086	protein_coding
Dcn	decorin	1.5557	1.5557	7.4863e-05	0.0069	28815.1	18522.1	+	10	96942245	96980777	1937	protein_coding
Rps6ka2	ribosomal protein S6 kinase, polypeptide 2; similar to Ribosomal protein S6 kinase, polypeptide 2	-1.5301	1.5301	7.5276e-05	0.0069	1444.38	2210.11	+	17	7374464	7507662	5677	protein_coding
Ppp2r3a	protein phosphatase 2 (formerly 2A), regulatory subunit B'', alpha; RIKEN cDNA 3222402P14 gene	-1.4732	1.4732	7.3981e-05	0.0069	6755.61	9952.18	-	9	101007322	101154162	7458	protein_coding
Rnasel	ribonuclease L (2', 5'-oligoisoadenylate synthetase-dependent)	1.8583	1.8583	7.7469e-05	0.0071	419.779	225.888	+	1	155596556	155611351	4758	protein_coding
Bcl9	B-cell CLL/lymphoma 9	1.6098	1.6098	7.7542e-05	0.0071	1609.14	999.564	-	3	97007585	97032769	8285	protein_coding
Dchs1	dachsous 1 (Drosophila)	-1.58	1.58	7.9143e-05	0.0072	701.312	1108.04	-	7	112901503	112936168	11070	protein_coding
Kcnv2	potassium channel, subfamily V, member 2	1.7249	1.7249	8.0738e-05	0.0073	694.298	402.504	+	19	27397078	27411669	5108	protein_coding
Pdgfra	platelet derived growth factor receptor, alpha polypeptide	1.5532	1.5532	8.3921e-05	0.0076	1882.54	1212.08	+	5	75548316	75594229	6737	protein_coding
Gpx3	glutathione peroxidase 3	1.5123	1.5123	8.4801e-05	0.0076	28058	18552.9	+	11	54715955	54723879	1813	protein_coding
Crispld2	cysteine-rich secretory protein LCCL domain containing 2	1.5607	1.5607	8.7257e-05	0.0078	3659.09	2344.58	+	8	122516338	122576693	4777	protein_coding
Cited4	Cbp/p300-interacting transactivator, with Glu/Asp-rich carboxy-terminal domain, 4	-1.8704	1.8704	8.8838e-05	0.0079	442.293	827.252	+	4	120339168	120340425	1258	protein_coding
Atp6v0e2	ATPase, H+ transporting, lysosomal V0 subunit E2	1.6565	1.6565	9.0077e-05	0.0079	1176.72	710.374	+	6	48487568	48491797	1832	protein_coding
1700047I17Rik2	RIKEN cDNA 1700047I17 gene 2; RIKEN cDNA 1700047I17 gene 1	-1.6133	1.6133	8.8932e-05	0.0079	468.05	755.083	+	12	56300579	56318129	3837	protein_coding
Jak1	Janus kinase 1	-1.4973	1.4973	8.8261e-05	0.0079	4186.35	6268.04	-	4	100824972	100937887	7227	protein_coding
Hap1	huntingtin-associated protein 1	2.2754	2.2754	9.1249e-05	0.008	266.687	117.205	-	11	100208641	100217455	3779	protein_coding
Lgals4	lectin, galactose binding, soluble 6; hypothetical protein LOC100044254; lectin, galactose binding, soluble 4	2.2901	2.2901	9.2877e-05	0.0081	6352.25	2773.84	+	7	29618813	29626722	2370	protein_coding
Wfdc1	WAP four-disulfide core domain 1	-1.7122	1.7122	9.3577e-05	0.0082	342.882	587.075	+	8	122190423	122212122	1213	protein_coding
Tspan9	tetraspanin 9	-1.5144	1.5144	9.7578e-05	0.0085	2764.78	4187.03	-	6	127911414	128093612	4732	protein_coding
Wipi1	WD repeat domain, phosphoinositide interacting 1	-1.4867	1.4867	9.9154e-05	0.0086	3099.39	4607.77	-	11	109434645	109473281	4410	protein_coding
Clca1	chloride channel calcium activated 1	3.5895	3.5895	0.0001	0.0088	128.351	35.7571	-	3	144392641	144423941	3899	protein_coding
Serpinh1	serine (or cysteine) peptidase inhibitor, clade H, member 1	-2.2257	2.2257	0.0001	0.0088	6258.34	13929.4	-	7	106493885	106501740	2435	protein_coding
Clec3b	C-type lectin domain family 3, member b	1.7405	1.7405	0.0001	0.0088	2789.64	1602.75	+	9	123060064	123066548	990	protein_coding
Mxra8	matrix-remodelling associated 8	1.5562	1.5562	0.0001	0.0089	2238.32	1438.33	+	4	155213789	155218197	2918	protein_coding
Per1	period homolog 1 (Drosophila)	2.4318	2.4318	0.0001	0.009	5329.82	2191.74	+	11	68908719	68923462	5631	protein_coding
Slc35e2	RIKEN cDNA A530082C11 gene	-1.6279	1.6279	0.0001	0.009	563.133	916.705	+	4	154975525	154997449	6574	protein_coding
Pik3r1	phosphatidylinositol 3-kinase, regulatory subunit, polypeptide 1 (p85 alpha)	1.6083	1.6083	0.0001	0.0094	5007.86	3113.68	-	13	102450716	102538172	7396	protein_coding
Yif1a	Yip1 interacting factor homolog A (S. cerevisiae)	-1.5024	1.5024	0.0001	0.0101	1533.66	2304.14	+	19	5088553	5092856	1455	protein_coding
Pcyt1a	phosphate cytidylyltransferase 1, choline, alpha isoform	-1.4926	1.4926	0.0001	0.0107	2781.34	4151.43	+	16	32431007	32475156	5751	protein_coding
Nr1d2	nuclear receptor subfamily 1, group D, member 2; predicted gene 5827	1.5284	1.5284	0.0001	0.0108	4828.13	3159.02	-	14	19036568	19071641	5009	protein_coding
Atcay	ataxia, cerebellar, Cayman type homolog (human)	-2.2485	2.2485	0.0001	0.0109	85.4708	192.179	-	10	80667253	80693578	3996	protein_coding
Abcb6	ATP-binding cassette, sub-family B (MDR/TAP), member 6	-1.5465	1.5465	0.0001	0.0116	849.001	1312.98	-	1	75168291	75176966	5315	protein_coding
Cyp1b1	cytochrome P450, family 1, subfamily b, polypeptide 1	2.686	2.686	0.0001	0.0117	558.824	208.052	-	17	80106234	80114401	5207	protein_coding
Col5a3	collagen, type V, alpha 3	-2.0367	2.0367	0.0002	0.0127	1095.62	2231.47	-	9	20574494	20619511	6809	protein_coding
Col6a2	collagen, type VI, alpha 2	-1.4647	1.4647	0.0002	0.0127	3889.7	5697.33	-	10	76058507	76086375	8326	protein_coding
9330133O14Rik	RIKEN cDNA 9330133O14 gene	2.5388	2.5388	0.0002	0.0128	144.014	56.7259	+	8	124967556	124969547	1990	pseudogene
Myocd	myocardin	-2.4216	2.4216	0.0002	0.0132	522.509	1265.29	-	11	64990063	65083491	6638	protein_coding
Prkab2	protein kinase, AMP-activated, beta 2 non-catalytic subunit	-1.9878	1.9878	0.0002	0.0132	1176.56	2338.71	+	3	97462116	97477735	5096	protein_coding
Coq10a	coenzyme Q10 homolog A (yeast)	-1.4367	1.4367	0.0002	0.0132	6488.88	9322.78	-	10	127800153	127807088	2502	protein_coding
Nme4	non-metastatic cells 4, protein expressed in	-2.153	2.153	0.0002	0.0134	93.1482	200.547	-	17	26228679	26232453	1418	protein_coding
Gstt3	glutathione S-transferase, theta 3	2.0577	2.0577	0.0002	0.0135	357.856	173.914	-	10	75236860	75244159	2627	protein_coding
Fndc5	fibronectin type III domain containing 5	-1.4682	1.4682	0.0002	0.0138	11078.6	16265.2	+	4	128814243	128821837	2763	protein_coding
Ky	kyphoscoliosis peptidase	-1.6032	1.6032	0.0002	0.0139	439.562	704.71	+	9	102408078	102448568	5844	protein_coding
Btnl9	butyrophilin-like 9	1.4963	1.4963	0.0002	0.014	3275.29	2188.86	-	11	48979087	49000661	6054	protein_coding
Fam117a	family with sequence similarity 117, memberA	1.6981	1.6981	0.0002	0.0141	661.413	389.507	+	11	95198332	95243186	3029	protein_coding
1110002E22Rik	predicted gene 2292	-1.653	1.653	0.0002	0.0141	2573.09	4253.23	+	3	137728016	137744376	9647	protein_coding
Adam33	a disintegrin and metallopeptidase domain 33	1.7427	1.7427	0.0002	0.0144	499.476	286.608	-	2	130876327	130889550	5394	protein_coding
Eepd1	endonuclease/exonuclease/phosphatase family domain containing 1	-1.5182	1.5182	0.0002	0.0145	840.487	1276.02	+	9	25289132	25411695	2935	protein_coding
Myl12a		-1.4323	1.4323	0.0002	0.0145	15789.2	22614.7	-	17	71342996	71352218	3201	protein_coding
Scgb1c1	secretoglobin, family 1C, member 1	-2.4431	2.4431	0.0002	0.0147	143.746	351.185	+	7	148031464	148032667	436	protein_coding
Pmpca	peptidase (mitochondrial processing) alpha	-1.449	1.449	0.0002	0.0147	4817.51	6980.39	+	2	26244859	26252642	4282	protein_coding
Col1a1	collagen, type I, alpha 1	-1.6186	1.6186	0.0002	0.0149	4137.76	6697.38	+	11	94797538	94814356	6563	protein_coding
Mapt	microtubule-associated protein tau	-1.7477	1.7477	0.0002	0.0153	2500	4369.31	+	11	104092704	104193404	7531	protein_coding
Pcsk4	proprotein convertase subtilisin/kexin type 4	2.3196	2.3196	0.0002	0.0154	147.793	63.7156	-	10	79784028	79792243	2958	protein_coding
Fam122b	family with sequence similarity 122, member B	2.2221	2.2221	0.0002	0.0154	544.057	244.842	-	X	50596592	50622982	4409	protein_coding
Spryd4	SPRY domain containing 4	-1.5246	1.5246	0.0002	0.0155	707.702	1078.95	-	10	127646964	127648850	1570	protein_coding
Tln2	talin 2	-1.4695	1.4695	0.0002	0.0155	2341.14	3440.38	-	9	67064894	67407510	12511	protein_coding
Wbscr27	Williams Beuren syndrome chromosome region 27 (human)	2.5652	2.5652	0.0002	0.0156	138.801	54.1091	+	5	135408238	135418507	3342	protein_coding
Angptl7	angiopoietin-like 7	2.4035	2.4035	0.0002	0.0156	322.133	134.024	-	4	147869292	147874569	2157	protein_coding
Slc43a3	solute carrier family 43, member 3	1.8268	1.8268	0.0002	0.0156	6018.16	3294.46	+	2	84776736	84798666	4464	protein_coding
Higd1a	HIG1 domain family, member 1A	-1.4431	1.4431	0.0002	0.0156	2965.06	4279	-	9	121757678	121767118	1873	protein_coding
Dsg2	desmoglein 2; similar to Dsg2 protein	1.5062	1.5062	0.0002	0.0159	4591.94	3048.6	+	18	20716575	20763022	8268	protein_coding
Kif1b	kinesin family member 1B	-1.4363	1.4363	0.0002	0.0159	6134.85	8811.44	-	4	148550428	148681802	17608	protein_coding
Srp54b	signal recognition particle 54b; signal recognition particle 54a; signal recognition particle 54C	-1.6017	1.6017	0.0002	0.0161	3761.27	6024.5	+	12	56181483	56290200	3527	protein_coding
Col15a1	collagen, type XV, alpha 1	-1.9384	1.9384	0.0002	0.0166	2977.05	5770.81	+	4	47221033	47326039	6349	protein_coding
Acsf2	acyl-CoA synthetase family member 2	-1.5004	1.5004	0.0002	0.0167	1869.5	2805.08	-	11	94418416	94463185	3432	protein_coding
Gja1	gap junction protein, alpha 1	-1.7472	1.7472	0.0002	0.0169	13935	24347.7	+	10	56097106	56110225	3105	protein_coding
Nkain1	Na+/K+ transporting ATPase interacting 1	-1.6246	1.6246	0.0002	0.0171	435.386	707.31	+	4	130125705	130169623	2552	protein_coding
Plec	plectin 1	-1.4522	1.4522	0.0002	0.0171	8777.43	12746.7	-	15	76001404	76063004	18113	protein_coding
Fam117b	hypothetical protein LOC100045775; family with sequence similarity 117, member B	1.9163	1.9163	0.0002	0.0177	1241.54	647.898	+	1	59969850	60042190	5690	protein_coding
Scara5	scavenger receptor class A, member 5 (putative)	1.5458	1.5458	0.0002	0.0177	1635.97	1058.3	+	14	66285240	66383663	6093	protein_coding
Egln3	EGL nine homolog 3 (C. elegans)	-2.1355	2.1355	0.0003	0.0182	2403.21	5132.16	-	12	55279968	55304847	2662	protein_coding
Frmd5	FERM domain containing 5	-1.8057	1.8057	0.0002	0.0182	3513.25	6343.77	-	2	121371265	121632823	7234	protein_coding
Mypn	myopalladin	-1.5607	1.5607	0.0003	0.0182	3907.9	6099.19	-	10	62578543	62666700	5246	protein_coding
Gpm6a	glycoprotein m6a	1.9983	1.9983	0.0003	0.0186	1084.52	542.727	+	8	56040081	56146231	3337	protein_coding
Tufm	predicted gene 9755; Tu translation elongation factor, mitochondrial	-1.4251	1.4251	0.0003	0.0186	6876.39	9799.52	+	7	133630869	133634244	1776	protein_coding
Gm16793		-2.2099	2.2099	0.0003	0.0188	96.4343	213.114	-	8	36645626	36652026	1611	lincRNA
Igdcc4	immunoglobulin superfamily, DCC subclass, member 4	-1.6581	1.6581	0.0003	0.0188	494.364	819.729	+	9	64949293	64985747	6366	protein_coding
Tmem25	transmembrane protein 25	-1.5935	1.5935	0.0003	0.0188	433.942	691.471	-	9	44601858	44607390	2903	protein_coding
Grb10	growth factor receptor bound protein 10	-1.5751	1.5751	0.0003	0.0188	2257.84	3556.31	-	11	11830511	11938686	9164	protein_coding
Cfh	complement component factor h; similar to complement component factor H	1.4902	1.4902	0.0003	0.0188	7396.91	4963.77	-	1	141982432	142079988	6852	protein_coding
Ldhd	lactate dehydrogenase D	-1.4796	1.4796	0.0003	0.0188	1864.98	2759.5	-	8	114147685	114154274	5328	protein_coding
Abca7	ATP-binding cassette, sub-family A (ABC1), member 7	1.5189	1.5189	0.0003	0.0189	1570.82	1034.17	+	10	79459239	79478317	6752	protein_coding
Dynlt1b	predicted gene, ENSMUSG00000056252; dynein light chain Tctex-type 1D; dynein light chain Tctex-type 1; dynein light chain Tctex-type 1E; similar to tctex-1 protein	-10.6436	10.6436	0.0003	0.0197	115.975	1234.39	+	17	6429221	6435441	807	protein_coding
Mrpl55	mitochondrial ribosomal protein L55	-1.5141	1.5141	0.0003	0.0197	1071.81	1622.83	+	11	59015988	59019636	1027	protein_coding
Dpep1	dipeptidase 1 (renal)	1.8217	1.8217	0.0003	0.0198	3352.62	1840.36	+	8	125710135	125725710	2241	protein_coding
Dusp8	dual specificity phosphatase 8	-1.688	1.688	0.0003	0.0199	940.874	1588.21	-	7	149265395	149281748	4874	protein_coding
Cyp2u1	cytochrome P450, family 2, subfamily u, polypeptide 1	-1.8819	1.8819	0.0003	0.0204	155.359	292.375	-	3	130993409	131006145	2331	protein_coding
Gm17431		-4.99	4.99	0.0003	0.0206	1315.2	6562.89	+	5	5781530	5783636	2026	lincRNA
Pamr1	peptidase domain containing associated with muscle regeneration 1	1.8517	1.8517	0.0003	0.0206	345.564	186.619	+	2	102390169	102483198	6046	protein_coding
Vegfa	vascular endothelial growth factor A	-1.9635	1.9635	0.0003	0.0212	10390.1	20401.2	-	17	46153942	46169326	4293	protein_coding
Mtif2	mitochondrial translational initiation factor 2	-1.4923	1.4923	0.0003	0.0212	1164.99	1738.48	+	11	29426408	29445279	3868	protein_coding
Plin4	plasma membrane associated protein, S3-12	1.4361	1.4361	0.0003	0.0212	11265.7	7844.48	-	17	56240014	56249225	5755	protein_coding
Tomm5	translocase of outer mitochondrial membrane 5 homolog (yeast); predicted gene 8069	-1.4474	1.4474	0.0003	0.0215	2253.75	3262.16	-	4	45118080	45120986	868	protein_coding
Mfsd7c	major facilitator superfamily domain containing 7C	1.9258	1.9258	0.0003	0.0216	355.175	184.432	+	12	87087489	87154535	3435	protein_coding
Phactr3	phosphatase and actin regulator 3	4.9757	4.9757	0.0003	0.0217	49.769	10.0023	+	2	177853680	178073197	6407	protein_coding
Gm20547		2.5014	2.5014	0.0003	0.0217	128.288	51.2857	-	17	34993357	35018987	3902	protein_coding
Ubiad1	UbiA prenyltransferase domain containing 1	-1.7847	1.7847	0.0003	0.0217	789.651	1409.32	-	4	147808604	147818880	2992	protein_coding
Ckm	creatine kinase, muscle	-1.4639	1.4639	0.0003	0.0217	60910.7	89165.9	+	7	19996443	20006932	1415	protein_coding
Il33	interleukin 33	3.1488	3.1488	0.0003	0.0218	811.554	257.737	+	19	29999604	30035208	2886	protein_coding
Galntl2	UDP-N-acetyl-alpha-D-galactosamine:polypeptide N-acetylgalactosaminyltransferase-like 2	1.836	1.836	0.0003	0.0218	2669.93	1454.23	+	14	32842175	32875383	6326	protein_coding
Pcolce2	procollagen C-endopeptidase enhancer 2	1.5554	1.5554	0.0003	0.0218	1087.48	699.184	+	9	95538020	95598515	4625	protein_coding
Gm12033	predicted gene 4691; predicted gene 6944; predicted gene 10290; predicted gene 10566; predicted gene 10291; predicted gene 3200; predicted gene 12070; predicted gene 7286; predicted gene 6946; predicted gene 8825; predicted gene 9081; glyceraldehyde-3-phosphate dehydrogenase; predicted gene 10359; predicted gene 10358; predicted gene 7784; predicted gene 12416; predicted gene 14148; predicted gen…	-5.8865	5.8865	0.0003	0.0222	51.1692	301.207	-	11	20234837	20236087	1251	protein_coding
Ift122	intraflagellar transport 122 homolog (Chlamydomonas)	-1.597	1.597	0.0003	0.0225	425.148	678.955	+	6	115803488	115876717	7953	protein_coding
Mapkapk3	mitogen-activated protein kinase-activated protein kinase 3	-1.4788	1.4788	0.0003	0.023	1204.17	1780.71	-	9	107157258	107192208	5542	protein_coding
Efna5	ephrin A5	1.904	1.904	0.0003	0.0231	313.82	164.824	-	17	62953641	62956056	2416	protein_coding
C1qtnf6	C1q and tumor necrosis factor related protein 6	-1.6661	1.6661	0.0004	0.0236	270.751	451.105	-	15	78353776	78360055	2402	protein_coding
Ap1b1	adaptor protein complex AP-1, beta 1 subunit	-1.445	1.445	0.0004	0.0236	2497.99	3609.68	+	11	4886827	4942732	4904	protein_coding
Ahsg	alpha-2-HS-glycoprotein	2.4776	2.4776	0.0004	0.0241	563.836	227.575	+	16	22892115	22899511	1474	protein_coding
Tfrc	transferrin receptor	-2.395	2.395	0.0004	0.0247	1616.64	3871.77	+	16	32609006	32632880	6185	protein_coding
Hps4	Hermansky-Pudlak syndrome 4 homolog (human)	-1.6198	1.6198	0.0004	0.0247	357.137	578.501	+	5	112772103	112807434	3948	protein_coding
Wdr6	WD repeat domain 6	1.5639	1.5639	0.0004	0.025	1317.86	842.677	-	9	108474644	108481070	4161	protein_coding
Rnf150	ring finger protein 150; similar to ring finger protein 150	-1.526	1.526	0.0004	0.025	592.454	904.069	+	8	85387255	85615170	9879	protein_coding
Krt14	keratin 14	4.9094	4.9094	0.0004	0.0258	60.9387	12.4126	-	11	100064476	100068862	1758	protein_coding
Pbld1		2.752	2.752	0.0004	0.0258	120.528	43.7969	+	10	62524330	62540710	2404	protein_coding
Lrrn4cl	LRRN4 C-terminal like	2.2586	2.2586	0.0004	0.026	399.215	176.754	+	19	8925275	8928399	2583	protein_coding
Trak1	trafficking protein, kinesin binding 1	-1.4293	1.4293	0.0004	0.026	7031.02	10049.6	+	9	121206620	121384034	5514	protein_coding
Clec10a	macrophage galactose N-acetyl-galactosamine specific lectin 1	2.4442	2.4442	0.0004	0.0269	334.909	137.02	+	11	69980125	69984336	1852	protein_coding
Gabre	similar to gamma-aminobutyric acid (GABA-A) receptor, subunit epsilon; gamma-aminobutyric acid (GABA) A receptor, subunit epsilon	1.975	1.975	0.0004	0.0269	207.647	105.137	-	X	69501338	69520142	4736	protein_coding
Fzd2	frizzled homolog 2 (Drosophila)	1.7237	1.7237	0.0004	0.0269	390.599	226.611	+	11	102465745	102469372	3628	protein_coding
Kbtbd12	kelch domain containing 6	-1.7205	1.7205	0.0004	0.0269	253.433	436.041	-	6	88497716	88577439	2529	protein_coding
Gm14290		-1.6512	1.6512	0.0004	0.0269	294.102	485.622	-	2	166924294	166927326	1894	lincRNA
Pdcd4	programmed cell death 4	1.607	1.607	0.0004	0.0269	896.028	557.584	+	19	53966721	54004351	2556	protein_coding
Anpep	alanyl (membrane) aminopeptidase	1.5733	1.5733	0.0004	0.0269	1130.22	718.379	-	7	86966689	86993096	3879	protein_coding
Traf3	TNF receptor-associated factor 3	-1.5398	1.5398	0.0004	0.0269	752.57	1158.81	+	12	112404581	112505364	7429	protein_coding
Lrrc20	leucine rich repeat containing 20	-1.4681	1.4681	0.0004	0.0269	1197.54	1758.13	+	10	60938581	61044974	2619	protein_coding
Stradb	STE20-related kinase adaptor beta	-1.4648	1.4648	0.0004	0.0269	1676.44	2455.59	+	1	59030366	59052559	7256	protein_coding
Pabpc4	similar to Poly A binding protein, cytoplasmic 4; poly(A) binding protein, cytoplasmic 4; predicted gene 12623; predicted gene 5088; hypothetical protein LOC100044219	-1.4152	1.4152	0.0004	0.0269	10041.7	14210.7	+	4	122939594	122976168	4031	protein_coding
Mki67	antigen identified by monoclonal antibody Ki 67	-2.9782	2.9782	0.0004	0.027	78.8771	234.909	-	7	142881471	142908062	10075	protein_coding
Ahsa1	AHA1, activator of heat shock protein ATPase homolog 1 (yeast)	-1.4452	1.4452	0.0004	0.027	3241.19	4684.19	+	12	88607696	88614947	1347	protein_coding
Prkar2a	protein kinase, cAMP dependent regulatory, type II alpha	-1.582	1.582	0.0004	0.0273	1680.28	2658.2	+	9	108594474	108651843	4190	protein_coding
Dffa	DNA fragmentation factor, alpha subunit	-1.4886	1.4886	0.0004	0.0273	958.446	1426.74	+	4	148478255	148494756	3540	protein_coding
Igfbp3	insulin-like growth factor binding protein 3	1.9316	1.9316	0.0004	0.0276	2347.34	1215.26	-	11	7106089	7113926	3130	protein_coding
Pkp4	plakophilin 4	1.4431	1.4431	0.0005	0.0276	7031.58	4872.68	+	2	58998907	59193265	5708	protein_coding
Rhoq	ras homolog gene family, member Q	-1.4322	1.4322	0.0005	0.0276	3714.7	5320.33	+	17	87362422	87399409	4151	protein_coding
Gstt1	glutathione S-transferase, theta 1	1.5454	1.5454	0.0005	0.0278	999.411	646.71	-	10	75246558	75261329	1528	protein_coding
Rarres2	retinoic acid receptor responder (tazarotene induced) 2	1.9018	1.9018	0.0005	0.0279	3872.47	2036.18	-	6	48519697	48522669	708	protein_coding
Prickle1	prickle like 1 (Drosophila)	1.5397	1.5397	0.0005	0.0279	1208.74	785.039	-	15	93329545	93426322	4345	protein_coding
Ppil6	peptidylprolyl isomerase (cyclophilin)-like 6	3.1733	3.1733	0.0005	0.0285	76.3203	24.0504	+	10	41210245	41234092	1068	protein_coding
Izumo4		2.1488	2.1488	0.0005	0.0285	170.979	79.5712	+	10	80165438	80168127	938	protein_coding
Fuca2	fucosidase, alpha-L- 2, plasma	-1.6084	1.6084	0.0005	0.0285	5511.84	8865.11	+	10	13219346	13238841	6161	protein_coding
Abcg2	ATP-binding cassette, sub-family G (WHITE), member 2	1.5611	1.5611	0.0005	0.0287	1031.5	660.758	+	6	58534517	58642863	4987	protein_coding
Gm1337	predicted gene 1337	5.1576	5.1576	0.0005	0.0291	359.965	69.7927	-	2	118524839	118529699	4861	protein_coding
Hexim1	hexamethylene bis-acetamide inducible 1	1.5088	1.5088	0.0005	0.0293	1983.1	1314.35	+	11	102977639	102981039	3401	protein_coding
Fzd1	frizzled homolog 1 (Drosophila)	1.5963	1.5963	0.0005	0.0294	674.56	422.578	-	5	4753842	4758216	4375	protein_coding
Samd4	sterile alpha motif domain containing 4	-1.4842	1.4842	0.0005	0.0297	1585.96	2353.88	+	14	47502529	47725492	8529	protein_coding
Fubp1	far upstream element (FUSE) binding protein 1	-1.4775	1.4775	0.0005	0.0302	1642.18	2426.32	+	3	151873422	151899794	6599	protein_coding
Ccdc85a	coiled-coil domain containing 85A	1.767	1.767	0.0005	0.0303	716.326	405.397	-	11	28285685	28484324	6971	protein_coding
Peg3	paternally expressed 3; antisense transcript gene of Peg3	1.5586	1.5586	0.0005	0.0303	894.918	574.163	-	7	6656603	6683132	13314	protein_coding
Gabra3	gamma-aminobutyric acid (GABA) A receptor, subunit alpha 3	2.0199	2.0199	0.0005	0.0304	213.16	105.533	-	X	69678020	69902187	3924	protein_coding
Slc2a12	solute carrier family 2 (facilitated glucose transporter), member 12	-1.6283	1.6283	0.0005	0.0304	293.138	477.307	+	10	22364817	22424091	4237	protein_coding
Col6a3	collagen, type VI, alpha 3	-1.5077	1.5077	0.0005	0.0305	750.02	1130.84	-	1	92663435	92740529	11950	protein_coding
Tspan10	tetraspanin 10	-17.1615	17.1615	0.0005	0.0306	2.0846	35.7744	+	11	120303945	120308635	2186	protein_coding
Ncam1	neural cell adhesion molecule 1	2.2035	2.2035	0.0005	0.0306	546.046	247.804	-	9	49310257	49607027	10121	protein_coding
Has3	hyaluronan synthase 3; similar to hyaluronan synthase 3	-2.1356	2.1356	0.0005	0.0306	79.0492	168.818	+	8	109394142	109408466	6380	protein_coding
Rps6kl1	ribosomal protein S6 kinase-like 1	-1.8283	1.8283	0.0005	0.0309	140.887	257.582	-	12	86476546	86492214	2538	protein_coding
Dct	similar to Dopachrome tautomerase; dopachrome tautomerase	-2.1192	2.1192	0.0005	0.0318	81.0755	171.813	-	14	118412014	118451468	2484	protein_coding
Irx5	Iroquois related homeobox 5 (Drosophila)	1.7873	1.7873	0.0005	0.0318	313.242	175.256	+	8	94881695	94885353	2401	protein_coding
Vcam1	vascular cell adhesion molecule 1	1.5768	1.5768	0.0006	0.0318	945.274	599.47	-	3	115812938	115832606	4917	protein_coding
BC018507	cDNA sequence BC018507	-1.5321	1.5321	0.0005	0.0318	1437.49	2202.38	-	13	70727567	70776512	7675	protein_coding
Fbxo31	F-box protein 31	1.4928	1.4928	0.0006	0.0318	1840.08	1232.6	-	8	124073350	124074865	1516	protein_coding
Cd300lg	CD300 antigen like family member G	1.4631	1.4631	0.0006	0.0318	5800.75	3964.65	+	11	101902823	101916934	2737	protein_coding
Lpgat1	lysophosphatidylglycerol acyltransferase 1	-1.4715	1.4715	0.0006	0.032	2658.07	3911.25	+	1	193541713	193608134	7610	protein_coding
Hist1h1c	histone cluster 1, H1c	1.5712	1.5712	0.0006	0.0325	4930.86	3138.21	+	13	23830676	23832235	1560	protein_coding
Sumo3	SMT3 suppressor of mif two 3 homolog 3 (yeast)	1.4814	1.4814	0.0006	0.0325	3186.31	2150.83	+	10	77068842	77104288	3826	protein_coding
Lingo3	leucine rich repeat and Ig domain containing 3	-1.8971	1.8971	0.0006	0.0327	358.721	680.522	-	10	80295552	80306784	3433	protein_coding
Kcnh2	similar to potassium channel erg1a; potassium voltage-gated channel, subfamily H (eag-related), member 2	1.4953	1.4953	0.0006	0.0336	6412.51	4288.55	-	5	23825407	23857422	4845	protein_coding
Nfil3	similar to NFIL3/E4BP4 transcription factor; nuclear factor, interleukin 3, regulated	-2.6023	2.6023	0.0006	0.0343	269.834	702.197	-	13	53062578	53076442	2026	protein_coding
Dusp27	dual specificity phosphatase 27 (putative)	-1.4348	1.4348	0.0006	0.0343	1534.08	2201.16	-	1	168028284	168058029	4020	protein_coding
Nrp2	neuropilin 2	-1.9007	1.9007	0.0006	0.0345	1102.44	2095.42	+	1	62749859	62865269	9509	protein_coding
Lpar6	purinergic receptor P2Y, G-protein coupled, 5	1.6275	1.6275	0.0006	0.0349	606.303	372.532	+	14	73637698	73640165	2468	protein_coding
Nr2f2	similar to COUP-TFI; nuclear receptor subfamily 2, group F, member 2	1.6261	1.6261	0.0006	0.035	983.16	604.618	-	7	77496832	77511621	4863	protein_coding
Pzp	pregnancy zone protein	-2.6299	2.6299	0.0006	0.0356	32.5148	85.5107	-	6	128433585	128476738	4701	protein_coding
Myo1h	myosin 1H	9.4361	9.4361	0.0006	0.0357	27.4538	2.9095	+	5	114764950	114814585	5152	protein_coding
Lrrn1	leucine rich repeat protein 1, neuronal	-4.9116	4.9116	0.0006	0.0357	8.6156	42.3164	+	6	107479779	107520204	3679	protein_coding
Mcpt4	mast cell protease 3; mast cell protease 4	2.5906	2.5906	0.0006	0.0357	110.607	42.6951	-	14	56678581	56681147	990	protein_coding
RP23-360N5.1		-2.5491	2.5491	0.0006	0.0357	36.402	92.793	+	6	6198687	6328675	2802	lincRNA
Rhebl1	Ras homolog enriched in brain like 1	2.2203	2.2203	0.0006	0.0357	147.848	66.5905	-	15	98708209	98711835	1940	protein_coding
B4galt4	UDP-Gal:betaGlcNAc beta 1,4-galactosyltransferase, polypeptide 4	1.8373	1.8373	0.0006	0.0357	672.263	365.904	+	16	38742377	38769162	3042	protein_coding
Slc28a2	solute carrier family 28 (sodium-coupled nucleoside transporter), member 2	-1.5946	1.5946	0.0007	0.036	1346.98	2147.89	+	2	122251126	122286873	4165	protein_coding
Cep68	centrosomal protein 68	-1.4513	1.4513	0.0007	0.036	1443.67	2095.14	-	11	20127040	20149432	5865	protein_coding
Creb3l1	cAMP responsive element binding protein 3-like 1	-1.6543	1.6543	0.0007	0.0367	284.775	471.092	-	2	91822485	91864659	2603	protein_coding
Bex1	brain expressed gene 1	-2.437	2.437	0.0007	0.0371	47.7971	116.482	-	X	132748511	132750052	1186	protein_coding
Bbs2	Bardet-Biedl syndrome 2 (human)	1.5703	1.5703	0.0007	0.0371	817.864	520.828	-	8	96591854	96622711	3194	protein_coding
Myo18a	myosin XVIIIA	-1.425	1.425	0.0007	0.0371	4606.58	6564.55	+	11	77576748	77679482	14849	protein_coding
Lect1	leukocyte cell derived chemotaxin 1	4.0381	4.0381	0.0007	0.0372	105.321	26.0819	-	14	80037497	80061977	1843	protein_coding
Lig3	ligase III, DNA, ATP-dependent	-1.5293	1.5293	0.0007	0.0374	631.082	965.116	+	11	82594610	82617776	7281	protein_coding
Qk	similar to Quaking protein; quaking	-1.4695	1.4695	0.0007	0.0374	7148.96	10505.5	-	17	10399336	10512245	9887	protein_coding
Taco1	coiled-coil domain containing 44	-1.4553	1.4553	0.0007	0.0374	1064.48	1549.16	+	11	105927375	105934926	1383	protein_coding
Trim12a		2.8638	2.8638	0.0007	0.0389	282.552	98.6638	-	7	111448408	111463980	5781	protein_coding
B3galt2	UDP-Gal:betaGlcNAc beta 1,3-galactosyltransferase, polypeptide 2	-2.2138	2.2138	0.0007	0.0393	148.725	329.252	+	1	145487794	145497536	5080	protein_coding
Sema3d	sema domain, immunoglobulin domain (Ig), short basic domain, secreted, (semaphorin) 3D; hypothetical protein LOC100044160	1.822	1.822	0.0007	0.0395	287.096	157.576	+	5	12383166	12588943	6932	protein_coding
Stip1	stress-induced phosphoprotein 1	-1.7013	1.7013	0.0007	0.0395	3214.82	5469.26	-	19	7095186	7114516	2173	protein_coding
Nrarp	Notch-regulated ankyrin repeat protein	-1.7161	1.7161	0.0007	0.0399	382.959	657.195	+	2	25036278	25038850	2573	protein_coding
Abca8a	ATP-binding cassette, sub-family A (ABC1), member 8a	1.4727	1.4727	0.0008	0.0405	3712.68	2520.92	-	11	109886948	109957292	6284	protein_coding
Ipo13	importin 13	-1.4113	1.4113	0.0008	0.0405	2426.62	3424.7	-	4	117567091	117587604	4279	protein_coding
Pgap2	post-GPI attachment to proteins 2	-1.9372	1.9372	0.0008	0.0406	1067.02	2067.06	+	7	109358722	109387081	4531	protein_coding
Dusp8	dual specificity phosphatase 8	-1.7774	1.7774	0.0008	0.0408	222.997	396.358	-	7	149265407	149266592	1186	protein_coding
Bmp4	bone morphogenetic protein 4	1.7089	1.7089	0.0008	0.041	387.49	226.749	-	14	47003195	47010344	2224	protein_coding
Mapk6	similar to Mitogen-activated protein kinase 6 (Extracellular signal-regulated kinase 3) (ERK-3); predicted gene 2587; mitogen-activated protein kinase 6; similar to Mapk6 protein	-1.476	1.476	0.0008	0.041	851.277	1256.46	-	9	75216869	75257812	6675	protein_coding
Idua	iduronidase, alpha-L-	-1.4591	1.4591	0.0008	0.0413	900.657	1314.18	+	5	109089350	109113576	4204	protein_coding
Pcbp4	poly(rC) binding protein 4	-1.4164	1.4164	0.0008	0.0416	2009.94	2846.82	+	9	106356188	106366338	2015	protein_coding
Slc7a2	solute carrier family 7 (cationic amino acid transporter, y+ system), member 2	2.0995	2.0995	0.0008	0.042	299.5	142.65	+	8	41947750	42007662	9135	protein_coding
Gm3452	similar to brain protein 44-like protein; brain protein 44-like; predicted gene 3452; predicted gene 8219	-1.4448	1.4448	0.0008	0.042	1014.89	1466.32	-	12	112096775	112097104	330	protein_coding
Fyco1	FYVE and coiled-coil domain containing 1	-1.4334	1.4334	0.0008	0.042	7266.24	10415.6	-	9	123698628	123761020	8061	protein_coding
Tnnt1	troponin T1, skeletal, slow	-1.7148	1.7148	0.0008	0.0424	373.668	640.753	-	7	4456172	4467984	2185	protein_coding
AI314180	expressed sequence AI314180	-1.3955	1.3955	0.0008	0.0424	4298.76	5998.89	-	4	58811783	58925621	11447	protein_coding
Fam13c	family with sequence similarity 13, member C	1.6203	1.6203	0.0008	0.0425	552.381	340.906	+	10	69903416	70021479	3520	protein_coding
Cpn2	carboxypeptidase N, polypeptide 2	-2.4241	2.4241	0.0008	0.0426	43.8975	106.411	-	16	30256464	30267618	4583	protein_coding
Cntn2	contactin 2	-1.6085	1.6085	0.0008	0.0426	309.893	498.448	-	1	134406002	134439517	9535	protein_coding
Farp2	FERM, RhoGEF and pleckstrin domain protein 2	-1.5633	1.5633	0.0008	0.0426	415.225	649.12	+	1	95408656	95518553	5236	protein_coding
Doc2g	double C2, gamma	-1.3934	1.3934	0.0008	0.0432	7564.6	10540.6	+	19	4003321	4007005	3027	protein_coding
Egf	epidermal growth factor	-2.1857	2.1857	0.0009	0.0436	195.649	427.64	-	3	129380493	129458240	4785	protein_coding
Dzip1l	DAZ interacting protein 1-like	1.7296	1.7296	0.0009	0.0436	326.801	188.943	+	9	99529915	99569675	4655	protein_coding
Flad1	RFad1, flavin adenine dinucleotide synthetase, homolog (yeast)	-1.4044	1.4044	0.0009	0.0436	2034.63	2857.52	-	3	89204926	89215792	4087	protein_coding
Speg	SPEG complex locus	-1.3978	1.3978	0.0009	0.0439	8854.47	12376.6	+	1	75371872	75428895	12538	protein_coding
Mrpl21	mitochondrial ribosomal protein L21	-1.4657	1.4657	0.0009	0.0442	800.388	1173.1	+	19	3282901	3292837	2011	protein_coding
Trim30d		2.8817	2.8817	0.0009	0.0445	86.917	30.1621	-	7	111618528	111656363	3758	protein_coding
Tec	tec protein tyrosine kinase	-1.4972	1.4972	0.0009	0.0446	537.503	804.768	-	5	73146957	73259722	3698	protein_coding
Gm7162	predicted gene 7162	-2.2232	2.2232	0.0009	0.0447	90.6571	201.545	-	17	13012685	13013708	1024	pseudogene
Dagla	diacylglycerol lipase, alpha	-1.7086	1.7086	0.0009	0.0447	222.079	379.453	-	19	10319755	10379367	5747	protein_coding
Entpd5	ectonucleoside triphosphate diphosphohydrolase 5	1.4325	1.4325	0.0009	0.0447	9965.85	6957.08	-	12	85714807	85749979	6039	protein_coding
Prelp	proline arginine-rich end leucine-rich repeat	1.4961	1.4961	0.0009	0.0449	4262.53	2849.16	-	1	135806881	135817991	3615	protein_coding
Ppif	peptidylprolyl isomerase F (cyclophilin F)	-1.3793	1.3793	0.0009	0.0449	6293.4	8680.62	+	14	26513640	26519954	3641	protein_coding
Tuba1a	predicted gene 7172; similar to tubulin, alpha 1; tubulin, alpha 1A	-1.4057	1.4057	0.0009	0.045	3985.26	5602.18	-	15	98780272	98783982	1647	protein_coding
Enho	energy homeostasis associated	-1.7417	1.7417	0.0009	0.0454	197.718	344.367	-	4	41585177	41587357	1269	antisense
Fah	fumarylacetoacetate hydrolase	-1.5809	1.5809	0.0009	0.0454	1057.24	1671.36	-	7	91733669	91755232	2103	protein_coding
Zfp703	zinc finger protein 703	1.4972	1.4972	0.0009	0.0454	1101.28	735.578	+	8	28087808	28091933	3304	protein_coding
Gm14435		-1.7921	1.7921	0.0009	0.0456	152.394	273.111	-	2	176317757	176329924	1508	protein_coding
H19	H19 fetal liver mRNA	2.1707	2.1707	0.0009	0.0457	1701.24	783.73	-	7	149761434	149764048	2372	lincRNA
Ptpla	protein tyrosine phosphatase-like (proline instead of catalytic arginine), member a	-1.6534	1.6534	0.0009	0.0457	965.6	1596.49	-	2	13897190	13977762	1129	protein_coding
Plagl1	pleiomorphic adenoma gene-like 1	1.6336	1.6336	0.0009	0.0457	521.901	319.473	+	10	12810497	12851500	7289	protein_coding
Klhl13	kelch-like 13 (Drosophila)	1.5333	1.5333	0.0009	0.0457	1058.6	690.404	-	X	22796397	22942208	4345	protein_coding
Aspdh	aspartate dehydrogenase domain containing	-4.6237	4.6237	0.0009	0.046	8.5898	39.7167	+	7	51720761	51723127	1163	protein_coding
Mavs	mitochondrial antiviral signaling protein	-1.399	1.399	0.0009	0.0461	2499.46	3496.69	+	2	131059799	131073761	3345	protein_coding
Usp13	ubiquitin specific peptidase 13 (isopeptidase T-3)	-1.3785	1.3785	0.0009	0.0461	6332.12	8729.05	+	3	32716468	32836993	7599	protein_coding
Arl4a	ADP-ribosylation factor-like 4A	1.5286	1.5286	0.001	0.047	982.181	642.527	-	12	40732034	40764612	7701	protein_coding
Gucy1b3	guanylate cyclase 1, soluble, beta 3	1.4815	1.4815	0.001	0.047	1273.95	859.893	-	3	81835926	81878633	3251	protein_coding
Mmrn2	multimerin 2	-1.506	1.506	0.001	0.0474	2459.57	3704.13	+	14	35188690	35217473	3935	protein_coding
Ccnd2	cyclin D2	-1.5468	1.5468	0.001	0.0477	2653.7	4104.84	-	6	127075797	127101066	5701	protein_coding
Naprt1	nicotinate phosphoribosyltransferase domain containing 1	-1.5032	1.5032	0.001	0.0477	601.216	903.741	-	15	75721394	75724911	1890	protein_coding
Hspd1	predicted gene 12141; heat shock protein 1 (chaperonin)	-1.3738	1.3738	0.001	0.0477	13183.4	18111.5	-	1	55134679	55145087	2642	protein_coding
Cxcl9	chemokine (C-X-C motif) ligand 9	-5.9212	5.9212	0.001	0.0479	57.5211	340.596	-	5	92750357	92757105	2905	protein_coding
Ppp1r3e	protein phosphatase 1, regulatory (inhibitor) subunit 3E	4.2663	4.2663	0.001	0.0479	49.9446	11.7067	-	14	55491518	55495488	1148	processed_transcript
Tnfrsf23	tumor necrosis factor receptor superfamily, member 23	-2.2561	2.2561	0.001	0.0479	80.0992	180.714	-	7	150851714	150871777	3353	protein_coding
Slc4a8	solute carrier family 4 (anion exchanger), member 8	2.1275	2.1275	0.001	0.0479	168.446	79.1753	+	15	100592178	100654399	13021	protein_coding
Fry	furry homolog (Drosophila)	1.4261	1.4261	0.001	0.0479	3628.97	2544.7	+	5	150921242	151300327	14213	protein_coding
Cacybp	calcyclin binding protein	-1.4888	1.4888	0.001	0.048	1760.91	2621.72	-	1	162133056	162142908	1442	protein_coding
Cpt1a	carnitine palmitoyltransferase 1a, liver	1.8925	1.8925	0.001	0.049	2747.63	1451.84	+	19	3323301	3385732	4300	protein_coding
Man2a1	mannosidase 2, alpha 1	1.4521	1.4521	0.001	0.049	1497.19	1031.03	+	17	64950076	65104450	7223	protein_coding
Adsl	adenylosuccinate lyase	-1.3981	1.3981	0.001	0.049	2046.89	2861.74	+	15	80778920	80801377	4398	protein_coding
Pkia	protein kinase inhibitor, alpha	-1.3745	1.3745	0.001	0.049	4459.16	6129.09	+	3	7366604	7445366	3683	protein_coding
2310050B05Rik	RIKEN cDNA 2310050B05 gene	-1.7576	1.7576	0.001	0.0491	920.799	1618.44	+	10	80657354	80673622	4375	antisense
Abi3bp	ABI gene family, member 3 (NESH) binding protein	1.5831	1.5831	0.001	0.0491	596.686	376.905	+	16	56477957	56690241	4971	protein_coding
Kcnd2	potassium voltage-gated channel, Shal-related family, member 2	-1.4761	1.4761	0.001	0.0493	609.386	899.506	+	6	21165503	21679805	5152	protein_coding
Caprin1	cell cycle associated protein 1	-1.4084	1.4084	0.0011	0.0496	3964.78	5584.04	-	2	103603098	103637806	10219	protein_coding
Timeless	timeless homolog (Drosophila)	-1.5436	1.5436	0.0011	0.0498	434.112	670.089	+	10	127669119	127689997	6117	protein_coding

## Sheet: Q150 22 months
GeneName	Gene Description	FoldChange	sort	RawPValue	FDR_BH	Q150	WT	Strand	Chromosome	Start	End	ExonLength	Source
Sorcs2	sortilin-related VPS10 domain containing receptor 2	2.3682	2.3682	2.9026e-11	7.005e-07	646.623	273.043	-	5	36359829	36740788	8803	protein_coding
Marco	macrophage receptor with collagenous structure	9.5141	9.5141	2.5269e-10	3.0492e-06	108.948	11.4512	-	1	122371115	122401661	1985	protein_coding
Slc16a7	solute carrier family 16 (monocarboxylic acid transporters), member 7	2.3306	2.3306	3.107e-09	2.3816e-05	359.573	154.281	-	10	124663520	124766019	3890	protein_coding
mt-Ti		-2.3218	2.3218	3.9473e-09	2.3816e-05	513.556	1192.4	+	MT	3706	3774	69	Mt_tRNA
Cxcl13	chemokine (C-X-C motif) ligand 13	2.8412	2.8412	1.0153e-08	4.9008e-05	339.472	119.481	+	5	96385945	96390086	1174	protein_coding
mt-Tq		-1.9109	1.9109	4.5412e-08	0.0002	869.856	1662.18	-	MT	3772	3842	71	Mt_tRNA
Nkain1	Na+/K+ transporting ATPase interacting 1	-2.2894	2.2894	2.6622e-07	0.0008	355.788	814.537	+	4	130125705	130169623	2552	protein_coding
Pah	phenylalanine hydroxylase	-1.8287	1.8287	2.1882e-07	0.0008	844.458	1544.25	+	10	86984540	87046881	2201	protein_coding
Irf7	interferon regulatory factor 7	2.1558	2.1558	4.0135e-07	0.0011	646.394	299.838	-	7	148448605	148452380	3023	protein_coding
Atp2b2	ATPase, Ca++ transporting, plasma membrane 2	-2.1423	2.1423	1.1018e-06	0.0026	111.183	238.184	-	6	113695663	113992607	10774	protein_coding
Plagl1	pleiomorphic adenoma gene-like 1	1.9532	1.9532	1.2425e-06	0.0026	380.639	194.878	+	10	12810497	12851500	7289	protein_coding
Kcnj14	potassium inwardly-rectifying channel, subfamily J, member 14	-1.7799	1.7799	1.2983e-06	0.0026	828.356	1474.4	-	7	53071837	53080117	2639	protein_coding
Camk2b	calcium/calmodulin-dependent protein kinase II, beta	-1.8211	1.8211	1.5819e-06	0.0029	415.918	757.421	-	11	5869647	5966365	9126	protein_coding
Tmem150c	cDNA sequence BC062109	-2.2525	2.2525	1.8433e-06	0.003	154.444	347.888	-	5	100506891	100588827	5555	protein_coding
Apln	apelin	-2.0534	2.0534	1.787e-06	0.003	269.038	552.443	-	X	45378323	45388030	3149	protein_coding
Meox1	mesenchyme homeobox 1	-1.886	1.886	2.2164e-06	0.0033	423.29	798.332	-	11	101738824	101755688	2228	protein_coding
Gm16316		3.4799	3.4799	2.7809e-06	0.0036	121.615	34.9476	-	2	163510740	163518015	3393	antisense
Fer1l6	fer-1-like 6 (C. elegans)	2.6532	2.6532	2.8683e-06	0.0036	103.273	38.924	+	15	58341603	58595425	8342	protein_coding
Lgals3bp	lectin, galactoside-binding, soluble, 3 binding protein	1.8049	1.8049	2.5089e-06	0.0036	2670.19	1479.42	-	11	118254065	118263406	2847	protein_coding
Egln3	EGL nine homolog 3 (C. elegans)	-2.0797	2.0797	3.5787e-06	0.0039	1635.59	3401.58	-	12	55279968	55304847	2662	protein_coding
Ifit2	interferon-induced protein with tetratricopeptide repeats 2	1.8758	1.8758	3.3505e-06	0.0039	449.009	239.373	+	19	34625184	34650909	3927	protein_coding
C3	complement component 3; similar to complement component C3 prepropeptide, last	1.6613	1.6613	3.3433e-06	0.0039	15366.3	9249.48	-	17	57343393	57367559	5143	protein_coding
Clcf1	cardiotrophin-like cytokine factor 1	1.9734	1.9734	3.8568e-06	0.004	284.772	144.304	+	19	4214238	4223490	3713	protein_coding
Tspan10	tetraspanin 10	-4.7643	4.7643	4.4561e-06	0.0045	8.8411	42.1219	+	11	120303945	120308635	2186	protein_coding
Ppp1r3c	protein phosphatase 1, regulatory (inhibitor) subunit 3C	-1.6531	1.6531	6.452e-06	0.0062	2775.16	4587.75	-	19	36806227	36811143	2719	protein_coding
Sh3bgr	similar to putative SH3BGR protein; SH3-binding domain glutamic acid-rich protein	-1.8179	1.8179	7.0642e-06	0.0066	4240.59	7708.93	+	16	96422077	96450540	1542	protein_coding
Hr	hairless	-1.779	1.779	7.5705e-06	0.0068	332.438	591.414	+	14	70952019	70973355	6919	protein_coding
Ugt1a6a	similar to UDP glycosyltransferase 1 family polypeptide A13; similar to UGT1.6; UDP glucuronosyltransferase 1 family, polypeptide A1; UDP glucuronosyltransferase 1 family, polypeptide A2; UDP glycosyltransferase 1 family, polypeptide A10; UDP glucuronosyltransferase 1 family, polypeptide A5; UDP glycosyltransferase 1 family, polypeptide A cluster; UDP glucuronosyltransferase 1 family, polypeptide…	2.0075	2.0075	9.0735e-06	0.0076	216.434	107.811	+	1	89999827	90116577	5864	protein_coding
Sept6		1.7827	1.7827	8.9043e-06	0.0076	553.706	310.608	-	X	34451321	34531789	9882	protein_coding
H2-Q5	histocompatibility 2, Q region locus 5	2.1143	2.1143	9.6652e-06	0.0078	173.421	82.0226	+	17	35531071	35534971	1643	pseudogene
Metrn	meteorin, glial cell differentiation regulator	-1.7953	1.7953	1.041e-05	0.0081	409.44	735.087	-	17	25931516	25934081	1434	protein_coding
Pde1c	phosphodiesterase 1C	1.6651	1.6651	1.0705e-05	0.0081	1767.14	1061.25	-	6	56019815	56319628	12803	protein_coding
Gvin1	predicted gene 1966; predicted gene 8995; GTPase, very large interferon inducible 1	2.303	2.303	1.1243e-05	0.0082	493.433	214.255	-	7	113300049	113358854	8846	protein_coding
Ighv1-52	immunoglobulin heavy variable V1-52	Infinity	#VALUE!	1.2318e-05	0.0086	12.4667	0	-	12	116383698	116384130	348	IG_V_gene
C2	complement component 2 (within H-2S)	1.7471	1.7471	1.2491e-05	0.0086	555.057	317.701	-	17	34993357	35035210	4777	protein_coding
Eif2s3y	eukaryotic translation initiation factor 2, subunit 3, structural gene Y-linked	-850.808	850.808	1.4655e-05	0.0091	1.5243	1296.86	+	Y	346986	365290	4166	protein_coding
Gm4951	predicted gene 4951	3.0688	3.0688	1.3768e-05	0.0091	99.4989	32.4226	+	18	60371734	60407474	2645	protein_coding
Oasl2	2'-5' oligoadenylate synthetase-like 2	1.839	1.839	1.3896e-05	0.0091	646.123	351.351	+	5	115346943	115362243	3881	protein_coding
Lad1	ladinin	1.7797	1.7797	1.4555e-05	0.0091	476.828	267.927	+	1	137715175	137729918	2992	protein_coding
Slc7a1	solute carrier family 7 (cationic amino acid transporter, y+ system), member 1	1.7779	1.7779	1.765e-05	0.0106	2176.39	1224.11	-	5	149138986	149211480	7527	protein_coding
Cdc34	cell division cycle 34 homolog (S. cerevisiae); similar to Cell division cycle 34 homolog (S. cerevisiae)	-1.6198	1.6198	2.0847e-05	0.0123	2505.54	4058.41	+	10	79144940	79151139	1262	protein_coding
Kdm5d	lysine (K)-specific demethylase 5D	-Infinity	#VALUE!	2.6161e-05	0.015	0	211.622	+	Y	234231	280254	5489	protein_coding
Plac8	placenta-specific 8	3.0716	3.0716	2.6722e-05	0.015	111.579	36.3259	-	5	100982744	101001264	1592	protein_coding
Mfsd7c	major facilitator superfamily domain containing 7C	2.0791	2.0791	3.2415e-05	0.0178	240.899	115.867	+	12	87087489	87154535	3435	protein_coding
Ddx3y	DEAD (Asp-Glu-Ala-Asp) box polypeptide 3, Y-linked	-499.06	499.06	3.461e-05	0.0184	2.0138	1005.02	-	Y	597158	623056	4640	protein_coding
Sepx1	selenoprotein X 1	-1.5774	1.5774	3.5088e-05	0.0184	2420.05	3817.33	+	17	24873587	24879723	1258	protein_coding
BC048679	cDNA sequence BC048679	-16.362	16.362	3.617e-05	0.0186	0.9384	15.3533	-	7	88639161	88643167	640	protein_coding
Enho	energy homeostasis associated	-1.7655	1.7655	4.3817e-05	0.022	202.416	357.369	-	4	41585177	41587357	1269	antisense
Arc	activity regulated cytoskeletal-associated protein	-2.0939	2.0939	4.8684e-05	0.024	140.828	294.886	-	15	74499513	74503000	3057	protein_coding
Neurl1a	neuralized homolog 1A (Drosophila); similar to neuralized 1	-1.986	1.986	6.0235e-05	0.0291	81.5181	161.899	+	19	47253310	47333930	4411	protein_coding
Serpinh1	serine (or cysteine) peptidase inhibitor, clade H, member 1	-1.5701	1.5701	6.3878e-05	0.0302	5204.31	8171.35	-	7	106493885	106501740	2435	protein_coding
Col4a6	collagen, type IV, alpha 6	1.8069	1.8069	6.9381e-05	0.0322	250.36	138.561	-	X	137599946	137908619	8002	protein_coding
Nov	nephroblastoma overexpressed gene	1.7696	1.7696	7.324e-05	0.0328	383.557	216.752	+	15	54577257	54585594	2869	protein_coding
Bdh1	3-hydroxybutyrate dehydrogenase, type 1	-1.5483	1.5483	7.3454e-05	0.0328	4989.37	7725.01	+	16	31422366	31458987	3800	protein_coding
Uty	ubiquitously transcribed tetratricopeptide repeat gene, Y chromosome	-870.207	870.207	7.95e-05	0.0346	0.293	254.933	-	Y	433304	582202	7687	protein_coding
Pcdh12	protocadherin 12	-1.6447	1.6447	8.0308e-05	0.0346	492.323	809.74	-	18	38426746	38444055	5703	protein_coding
Gck	glucokinase	-4.7734	4.7734	8.3488e-05	0.0353	157.55	752.046	-	11	5800823	5850084	3033	protein_coding
C4b	similar to Complement C4 precursor; complement component 4A (Rodgers blood group); similar to complement C4; complement component 4B (Childo blood group)	1.8234	1.8234	8.6881e-05	0.0362	3058.83	1677.52	-	17	34865325	34880827	5695	protein_coding
Paqr4	progestin and adipoQ receptor family member IV	-1.6042	1.6042	9.1553e-05	0.0374	695.625	1115.9	-	17	23873153	23877297	2507	protein_coding
Bcl9	B-cell CLL/lymphoma 9	1.6519	1.6519	9.7445e-05	0.0392	1154.28	698.737	-	3	97007585	97032769	8285	protein_coding
Gm11967		-4.2092	4.2092	0.0001	0.0406	15.6942	66.0607	+	11	5815318	5816734	480	antisense
Ubxn10	UBX domain protein 10	2.3029	2.3029	0.0001	0.0438	283.431	123.075	-	4	138265752	138293082	4564	protein_coding
Itgam	integrin alpha M	1.7156	1.7156	0.0001	0.0438	330.474	192.632	+	7	135206154	135271674	6377	protein_coding
Cox7a1	cytochrome c oxidase, subunit VIIa 1	-1.5388	1.5388	0.0001	0.0438	16558.6	25480.8	+	7	30969190	30971047	364	protein_coding

## Sheet: R62 4 weeks
GeneName	Gene Description	FoldChange	RawPValue	FDR_BH	R6	WT	Strand	Chromosome	Start	End	ExonLength	Source
Gm12695	predicted gene 12695	56.2909	3.7571e-17	9.4202e-13	53.5604	0.9515	-	4	96390338	96451877	1904	protein_coding

## Sheet: Q150 8 months
GeneName	Gene Description	FoldChange	RawPValue	FDR_BH	Q150	WT	Strand	Chromosome	Start	End	ExonLength	Source
Aqp8	aquaporin 8	-2.4491	1.2121e-09	2.9688e-05	59.5968	145.962	+	7	130605808	130611517	1577	protein_coding
Gnb3	guanine nucleotide binding protein (G protein), beta 3	-1.8391	3.4091e-09	4.1751e-05	328.365	603.904	-	6	124784258	124790293	2632	protein_coding
Hcn2	hyperpolarization-activated, cyclic nucleotide-gated K+ 2	-1.515	4.7949e-07	0.0039	438.07	663.664	+	10	79179379	79198853	3195	protein_coding
Supt7l	suppressor of Ty 7 (S. cerevisiae)-like	-1.6312	7.7165e-07	0.0047	232.342	378.988	-	5	31816942	31830180	5347	protein_coding
Gpcpd1	preimplantation protein 4	-1.3618	6.7519e-06	0.0306	4310.89	5870.43	-	2	132354818	132413465	7289	protein_coding
Htt	huntingtin	-1.7423	8.7404e-06	0.0306	634.489	1105.48	+	5	35104389	35255183	18808	protein_coding
Sorcs2	sortilin-related VPS10 domain containing receptor 2	1.8581	7.484e-06	0.0306	561.401	302.143	-	5	36359829	36740788	8803	protein_coding
Ces1d	carboxylesterase 1D	1.4277	1.1171e-05	0.0342	6344.15	4443.62	-	8	95689967	95721737	2369	protein_coding
